# Supplementary material for: Effects of cavity orientation on nesting success inferred from long-term monitoring of the endangered red-cockaded woodpecker
Source: Sci Rep. 2022 Jul 8;12:11624. doi: 10.1038/s41598-022-15201-x (PMC9270470; doi:10.1038/s41598-022-15201-x)
Supplement: Supplementary file 1 — Supplementary Information. [file 41598_2022_15201_MOESM1_ESM.zip]

Archive with 5 entries (4 files):
- data_RCW_SciRep_final/
- data_RCW_SciRep_final/Data_File_3_responses_fitness_data.csv
- data_RCW_SciRep_final/Legends_for_data_files.docx
- data_RCW_SciRep_final/Data_File_1_latlong_data.csv
- data_RCW_SciRep_final/Data_File_2_cavity_directions_data.csv
