# Supplementary material for: Effects of cavity orientation on nesting success inferred from long-term monitoring of the endangered red-cockaded woodpecker
Source: Sci Rep. 2022 Jul 8;12:11624. doi: 10.1038/s41598-022-15201-x (PMC9270470; doi:10.1038/s41598-022-15201-x)
Supplement: Supplementary file 1 — Supplementary Information. [file 41598_2022_15201_MOESM1_ESM.zip › data_RCW_SciRep_final/Data_File_3_responses_fitness_data.csv]

Year	Cluster	Orientation	Adults	Eggs	Nestling	Fledge
1999	2	326	4	4	3	3
1999	3	0	3	3	3	3
1999	4	165	3	4	2	2
1999	5	334	2	3	2	1
1999	6	276	5	3	2	2
1999	7	239	3	4	2	2
1999	10	298	3	4	2	2
1999	11	204	3	3	3	2
1999	13	162	3	2	2	2
1999	17	240	4	4	3	2
1999	18	300	3	6	2	2
1999	19	63	3	2	2	1
1999	20	342	2	3	2	2
1999	21	216	2	4	3	2
1999	24	1	4	2	1	1
1999	25	242	3	2	2	1
1999	28	292	5	4	3	3
1999	29	66	4	3	2	2
1999	31	300	3	3	3	3
1999	32	177	3	3	1	1
1999	35	336	3	3	2	2
1999	37	241	3	3	3	3
1999	42	218	3	4	2	2
1999	43	215	3	2	2	2
1999	45	319	2	4	2	2
1999	46	232	2	4	0	0
1999	47	260	3	4	3	2
1999	48	177	3	3	2	2
1999	49	326	5	4	3	3
1999	50	219	3	4	3	3
1999	51	240	4	4	3	3
1999	52	282	3	4	3	3
1999	53	264	2	3	3	1
1999	54	322	2	4	3	3
2000	1	249	3	4	4	4
2000	2	326	2	4	3	2
2000	3	0	4	2	2	1
2000	4	165	3	4	3	2
2000	5	334	2	4	3	3
2000	6	276	5	5	4	3
2000	7	239	3	4	2	2
2000	10	298	2	3	3	2
2000	11	204	2	4	2	1
2000	13	264	3	3	3	2
2000	15	169	5	2	1	1
2000	17	294	3	3	3	2
2000	18	300	3	7	2	1
2000	19	63	3	4	2	2
2000	21	161	2	3	1	1
2000	24	1	2	3	2	2
2000	28	292	4	3	3	3
2000	29	66	4	4	2	2
2000	31	300	3	3	3	2
2000	32	177	3	4	2	2
2000	35	208	3	4	3	1
2000	36	196	2	4	3	2
2000	37	241	3	3	2	2
2000	39	175	2	3	3	3
2000	42	218	3	4	2	2
2000	43	215	2	3	3	2
2000	44	278	3	4	2	2
2000	45	319	3	4	3	3
2000	46	232	2	4	2	2
2000	47	260	3	3	3	3
2000	48	4	4	2	2	1
2000	49	326	4	3	3	3
2000	50	234	2	3	2	2
2000	51	240	3	4	1	1
2000	52	236	4	5	4	3
2000	53	264	2	3	1	1
2000	54	322	3	4	3	3
2000	55	294	3	3	2	2
2001	1	249	5	4	4	3
2001	2	326	4	4	3	2
2001	3	0	4	4	2	1
2001	5	334	3	1	0	0
2001	7	239	5	2	2	2
2001	10	298	2	3	1	1
2001	11	287	3	4	2	2
2001	12	188	2	3	2	2
2001	13	264	3	4	2	2
2001	15	169	4	3	2	2
2001	17	10	4	4	3	3
2001	21	161	3	4	2	2
2001	24	1	4	4	3	3
2001	29	66	3	4	3	3
2001	32	177	4	4	4	3
2001	33	205	3	4	2	2
2001	35	242	3	2	2	2
2001	36	210	2	4	0	0
2001	37	241	3	3	3	3
2001	42	218	2	3	2	1
2001	44	278	4	3	3	3
2001	45	319	3	3	2	2
2001	46	232	3	4	2	2
2001	47	260	4	4	3	2
2001	48	4	3	2	2	1
2001	49	326	4	4	0	0
2001	50	234	3	3	3	2
2001	51	200	3	4	3	3
2001	52	225	4	4	2	2
2001	53	355	2	4	0	0
2001	54	322	3	4	3	2
2001	55	350	3	3	3	1
2001	58	202	2	2	1	1
2001	70	114	3	2	2	0
2001	71	315	3	3	2	0
2001	72	282	2	3	3	1
2002	1	249	5	5	3	3
2002	2	254	4	4	3	3
2002	3	0	5	3	3	3
2002	4	289	4	4	2	2
2002	5	237	2	1	0	0
2002	7	239	4	2	2	2
2002	10	298	3	4	3	0
2002	11	287	3	4	2	1
2002	13	264	3	3	2	2
2002	15	169	4	3	2	2
2002	17	294	3	4	3	3
2002	18	194	3	3	0	0
2002	21	161	3	4	4	2
2002	24	260	4	3	3	2
2002	25	232	2	3	2	2
2002	27	268	4	3	3	3
2002	28	256	3	4	0	0
2002	29	338	3	3	2	2
2002	31	300	3	4	3	3
2002	33	205	3	3	3	3
2002	35	242	3	4	3	2
2002	36	210	2	3	2	0
2002	37	241	3	4	3	3
2002	39	175	3	2	2	2
2002	42	218	2	3	2	1
2002	43	274	2	4	2	2
2002	44	278	4	4	4	4
2002	45	230	4	4	1	1
2002	46	232	3	2	2	2
2002	47	260	4	4	3	2
2002	48	4	3	3	3	3
2002	49	268	4	4	3	3
2002	51	200	4	3	3	3
2002	52	225	3	4	4	4
2002	53	355	2	3	2	2
2002	54	263	4	4	4	1
2002	55	350	3	4	3	2
2002	56	348	2	4	3	3
2002	57	280	2	2	2	2
2002	59	208	2	3	1	1
2002	61	239	2	4	2	1
2002	63	24	2	3	2	1
2002	65	10	3	2	2	2
2002	70	114	3	3	2	2
2002	72	341	2	2	2	2
2002	81	232	2	2	2	2
2003	1	249	6	2	2	2
2003	2	326	3	4	2	2
2003	3	77	5	4	3	3
2003	4	10	4	3	2	2
2003	5	237	2	3	0	0
2003	6	356	3	4	1	1
2003	7	239	4	3	2	2
2003	8	332	2	3	2	2
2003	10	298	3	4	2	1
2003	11	287	4	3	3	2
2003	12	188	3	4	4	2
2003	14	330	6	4	0	0
2003	15	174	5	3	2	0
2003	17	10	3	3	2	1
2003	18	186	3	3	3	0
2003	21	161	4	4	3	0
2003	24	260	4	3	3	2
2003	25	232	3	4	3	0
2003	26	187	2	3	2	2
2003	28	256	3	3	2	2
2003	29	338	3	4	4	1
2003	31	300	3	5	3	1
2003	33	205	2	3	3	1
2003	35	342	3	3	3	1
2003	36	210	2	4	2	0
2003	39	175	3	3	0	0
2003	40	280	4	4	2	2
2003	42	218	3	4	1	0
2003	44	278	4	5	3	2
2003	45	221	2	3	2	2
2003	46	232	4	5	2	2
2003	47	260	2	2	2	1
2003	48	293	2	3	2	2
2003	49	80	2	4	2	1
2003	50	234	3	4	3	3
2003	51	200	5	4	3	3
2003	53	355	3	4	3	3
2003	54	263	3	3	2	0
2003	56	348	2	4	4	3
2003	57	161	2	2	2	1
2003	58	202	2	1	1	1
2003	59	208	2	3	1	1
2003	61	239	2	3	2	2
2003	63	24	3	3	2	0
2003	65	202	2	3	2	1
2003	70	114	4	3	2	2
2003	72	341	3	4	3	2
2003	80	301	2	4	3	2
2003	81	232	3	4	3	2
2003	84	316	2	2	2	1
2004	1	84	4	3	1	1
2004	2	326	4	4	3	2
2004	3	214	4	4	4	3
2004	6	356	3	4	4	2
2004	8	332	3	3	2	2
2004	10	66	3	4	2	2
2004	11	159	4	4	3	2
2004	13	264	2	3	2	0
2004	14	330	4	6	2	2
2004	15	169	4	3	3	2
2004	17	10	3	3	2	2
2004	18	212	2	2	2	2
2004	19	252	2	3	2	2
2004	21	70	4	3	1	0
2004	23	350	4	4	0	0
2004	24	1	4	3	2	2
2004	25	232	2	4	3	1
2004	26	187	2	4	4	1
2004	27	178	3	3	2	1
2004	28	184	3	1	0	0
2004	29	338	3	4	4	3
2004	31	300	3	3	1	0
2004	33	205	2	2	2	2
2004	35	342	2	4	2	2
2004	36	210	2	4	4	2
2004	37	63	2	2	1	0
2004	39	242	2	3	2	2
2004	42	218	3	4	1	1
2004	43	274	3	3	2	2
2004	44	278	5	4	3	3
2004	45	221	3	4	3	2
2004	46	232	3	3	2	2
2004	47	260	2	3	2	0
2004	49	80	2	4	0	0
2004	50	230	3	3	2	2
2004	51	200	4	4	4	2
2004	52	136	3	3	2	2
2004	53	355	3	5	4	2
2004	54	263	2	2	2	0
2004	55	294	3	3	3	2
2004	57	161	2	3	2	2
2004	58	202	2	3	2	2
2004	59	208	2	4	2	2
2004	61	239	2	3	2	2
2004	63	326	2	3	2	2
2004	65	202	2	3	1	1
2004	69	272	2	4	4	3
2004	70	130	4	4	2	2
2004	71	236	2	3	2	2
2004	72	236	4	5	4	4
2004	74	261	2	4	2	0
2004	81	260	2	3	3	2
2004	83	297	2	3	2	2
2004	84	316	2	4	3	2
2005	2	326	4	4	3	2
2005	3	77	5	5	3	3
2005	6	356	3	3	3	2
2005	7	239	4	3	2	1
2005	8	332	2	3	3	2
2005	9	358	4	3	3	3
2005	10	66	3	4	3	2
2005	12	188	3	4	3	2
2005	13	264	3	3	2	1
2005	14	330	5	3	0	0
2005	17	294	4	3	0	0
2005	19	252	2	3	3	2
2005	24	301	4	3	2	1
2005	25	232	2	4	2	2
2005	27	104	3	3	2	2
2005	28	256	2	2	1	1
2005	29	338	3	4	2	1
2005	31	295	2	3	2	0
2005	35	360	3	4	2	2
2005	36	210	3	2	2	1
2005	37	209	2	4	2	1
2005	39	242	2	3	2	2
2005	42	218	4	3	0	0
2005	43	274	4	3	3	2
2005	44	278	4	4	1	1
2005	45	221	3	4	3	2
2005	46	232	3	3	3	3
2005	47	260	2	3	2	2
2005	49	279	2	4	4	2
2005	53	355	4	4	3	3
2005	55	350	4	3	0	0
2005	57	161	3	2	2	2
2005	61	175	2	3	2	2
2005	63	24	2	3	3	1
2005	69	272	2	4	3	0
2005	70	130	2	2	2	0
2005	72	204	4	3	3	3
2005	74	261	2	3	1	1
2005	76	284	2	3	2	2
2005	80	301	2	3	3	3
2005	81	260	3	3	3	2
2005	83	342	2	3	2	2
2005	84	316	2	4	1	1
2006	1	222	5	4	1	1
2006	2	326	3	4	4	3
2006	3	77	4	3	3	3
2006	5	334	2	3	2	2
2006	6	356	2	4	0	0
2006	7	239	4	4	4	3
2006	8	332	2	3	2	2
2006	10	66	3	3	3	3
2006	11	159	4	4	3	3
2006	12	188	4	3	3	3
2006	13	264	2	4	2	2
2006	14	330	4	4	2	1
2006	20	303	3	4	4	3
2006	21	70	3	3	3	2
2006	22	270	4	4	4	4
2006	23	320	2	4	2	0
2006	24	301	4	2	2	2
2006	25	232	2	4	2	1
2006	27	104	4	2	2	2
2006	33	240	2	3	2	1
2006	35	360	3	4	3	1
2006	36	210	2	4	2	2
2006	37	63	2	3	1	0
2006	39	242	2	4	3	2
2006	42	266	3	4	2	2
2006	43	274	4	2	2	2
2006	44	278	4	3	3	3
2006	45	221	2	3	0	0
2006	46	229	2	3	2	2
2006	47	260	3	3	1	1
2006	48	268	3	6	3	3
2006	49	80	3	4	2	0
2006	50	230	2	4	3	3
2006	51	200	2	3	1	1
2006	52	350	2	2	2	2
2006	53	355	3	4	3	3
2006	55	350	4	4	4	4
2006	56	186	2	4	2	1
2006	57	161	4	3	2	2
2006	58	247	2	3	3	1
2006	59	27	2	4	2	2
2006	61	175	2	3	2	2
2006	63	24	3	3	1	1
2006	69	272	2	4	3	1
2006	70	130	2	4	2	2
2006	72	204	4	3	3	3
2006	74	261	2	3	2	2
2006	79	315	2	3	2	2
2006	80	301	2	4	2	2
2006	81	260	3	4	2	2
2006	84	316	2	3	0	0
2006	90	284	2	3	0	0
2007	3	214	4	3	3	3
2007	4	10	2	4	2	2
2007	5	252	2	3	2	1
2007	6	356	2	3	2	2
2007	7	296	5	3	3	3
2007	8	332	2	3	2	2
2007	9	358	3	4	2	2
2007	12	166	4	4	3	2
2007	14	330	4	3	2	2
2007	17	294	5	4	3	3
2007	20	303	4	3	2	2
2007	27	104	2	3	1	1
2007	29	338	3	4	2	0
2007	33	240	2	2	1	1
2007	36	210	2	3	2	1
2007	37	209	2	3	2	2
2007	39	242	3	4	3	0
2007	40	254	3	2	1	1
2007	42	332	3	4	3	2
2007	44	278	4	3	3	3
2007	45	221	2	3	3	2
2007	46	229	3	4	2	1
2007	48	268	2	3	0	0
2007	49	326	2	3	2	2
2007	50	230	4	4	3	3
2007	52	350	3	4	1	1
2007	53	234	3	2	0	0
2007	55	350	5	4	4	3
2007	56	186	2	3	3	3
2007	58	247	3	3	3	2
2007	59	27	3	4	2	2
2007	61	175	2	3	3	1
2007	63	24	4	4	3	3
2007	65	202	2	2	2	1
2007	66	242	2	3	2	1
2007	69	272	2	4	3	3
2007	71	349	3	4	2	2
2007	74	261	3	5	3	3
2007	75	280	4	3	2	2
2007	76	284	2	3	3	2
2007	79	315	3	4	2	2
2007	84	316	2	4	2	2
2007	90	26	2	2	1	1
2007	92	52	2	3	3	2
2007	98	204	2	2	2	2
2008	1	270	4	4	3	3
2008	2	254	2	3	2	2
2008	4	10	3	4	3	3
2008	6	356	3	4	4	2
2008	7	296	3	3	0	0
2008	8	332	2	3	2	2
2008	9	358	2	3	2	1
2008	11	159	3	4	3	3
2008	13	162	2	4	3	2
2008	14	330	3	3	3	2
2008	17	136	4	3	3	3
2008	20	303	4	3	2	2
2008	22	270	4	4	3	3
2008	23	320	2	2	1	1
2008	24	38	3	4	3	3
2008	25	232	3	4	3	2
2008	26	187	3	6	3	2
2008	27	104	3	3	3	3
2008	28	184	2	3	2	2
2008	29	290	2	3	0	0
2008	32	245	3	4	3	2
2008	33	240	3	4	3	3
2008	35	315	2	3	2	2
2008	36	210	2	3	2	1
2008	37	209	2	3	0	0
2008	39	242	2	4	2	2
2008	40	254	4	4	2	2
2008	42	332	2	4	3	2
2008	43	260	3	2	0	0
2008	44	278	4	3	2	2
2008	45	221	3	4	3	3
2008	46	229	3	4	1	1
2008	48	4	2	4	2	2
2008	49	326	2	4	4	1
2008	50	230	3	4	3	3
2008	51	172	2	4	0	0
2008	53	190	2	3	2	2
2008	55	350	4	3	3	2
2008	56	9	3	3	3	3
2008	58	247	3	3	0	0
2008	59	27	3	5	3	3
2008	61	175	3	3	2	2
2008	63	169	4	3	2	1
2008	69	272	3	3	0	0
2008	70	130	2	2	2	2
2008	74	261	3	4	2	2
2008	75	181	4	2	1	1
2008	76	284	2	2	1	1
2008	79	315	3	4	3	2
2008	80	301	3	3	3	3
2008	83	272	2	4	3	3
2008	98	66	3	4	2	2
2009	1	270	4	4	2	2
2009	2	254	3	3	3	2
2009	4	206	3	1	0	0
2009	6	356	3	4	3	2
2009	7	296	3	3	1	1
2009	8	332	2	3	3	2
2009	9	358	2	4	2	1
2009	12	188	3	4	3	3
2009	13	264	3	4	3	0
2009	14	330	3	3	2	2
2009	17	2	5	4	3	3
2009	23	320	2	3	2	2
2009	24	38	3	4	3	2
2009	25	232	3	5	2	2
2009	27	268	3	3	0	0
2009	28	184	3	4	2	2
2009	31	300	2	3	2	2
2009	32	245	3	4	4	4
2009	33	240	2	2	1	1
2009	35	232	3	4	3	3
2009	37	209	2	2	2	2
2009	39	204	2	4	2	2
2009	40	296	4	5	3	3
2009	44	278	3	4	2	2
2009	45	221	2	1	0	0
2009	46	229	3	4	4	2
2009	47	314	2	4	2	1
2009	49	326	2	5	3	3
2009	50	230	3	7	4	2
2009	51	172	2	4	2	2
2009	52	148	3	2	1	0
2009	55	350	4	4	3	2
2009	56	9	4	4	3	2
2009	57	229	2	4	4	1
2009	58	247	3	3	3	3
2009	59	27	4	4	3	2
2009	61	175	3	3	3	3
2009	63	312	3	4	3	1
2009	64	284	2	3	3	1
2009	65	297	2	4	2	2
2009	66	242	3	3	3	2
2009	70	130	2	3	2	2
2009	72	352	2	3	3	1
2009	74	261	3	5	2	2
2009	79	315	3	4	2	0
2009	80	301	3	4	4	4
2009	81	255	3	3	3	3
2009	82	310	2	3	2	2
2009	83	272	3	4	3	3
2009	84	316	3	3	2	1
2009	90	26	3	4	3	3
2009	95	29	2	4	1	0
2009	97	349	2	3	2	2
2009	98	66	4	4	3	2
2010	3	186	2	3	3	2
2010	4	206	3	3	3	3
2010	5	252	2	4	2	2
2010	6	356	4	4	3	2
2010	7	296	2	4	3	2
2010	8	332	2	2	2	2
2010	9	358	2	4	2	2
2010	11	159	3	4	3	3
2010	12	210	3	3	3	2
2010	13	162	3	5	4	3
2010	14	321	4	3	2	1
2010	16	142	3	3	3	3
2010	17	2	4	3	3	3
2010	19	210	3	3	3	3
2010	22	304	4	1	0	0
2010	23	294	3	2	2	2
2010	24	225	3	4	2	1
2010	26	313	2	4	2	2
2010	27	24	3	3	2	2
2010	28	184	4	3	3	3
2010	29	270	2	4	2	1
2010	31	300	3	3	3	3
2010	33	240	2	3	0	0
2010	34	315	2	3	0	0
2010	35	232	4	3	3	3
2010	37	209	4	4	3	1
2010	39	35	3	4	2	2
2010	42	255	2	4	1	0
2010	44	270	3	4	4	4
2010	47	314	2	2	2	2
2010	49	326	2	4	0	0
2010	50	321	3	4	2	2
2010	51	200	3	3	3	2
2010	55	30	3	4	2	1
2010	56	9	4	4	4	3
2010	57	229	2	2	0	0
2010	58	247	3	3	2	2
2010	59	27	4	3	1	1
2010	61	284	3	3	2	0
2010	63	312	3	4	3	3
2010	64	284	2	4	3	2
2010	66	242	3	4	4	3
2010	69	270	2	1	1	0
2010	70	130	3	3	1	1
2010	74	287	4	3	3	3
2010	76	220	3	3	0	0
2010	80	301	4	4	4	4
2010	81	255	3	3	2	1
2010	86	340	2	3	3	2
2010	88	232	2	3	3	2
2010	90	26	4	4	4	4
2010	94	342	2	3	1	1
2010	95	60	2	4	2	2
2010	96	331	2	3	3	3
2010	97	349	3	4	3	2
2010	98	66	4	4	3	3
2010	100	25	3	3	2	2
2010	104	230	2	2	2	2
2011	1	270	2	3	2	2
2011	2	254	3	3	3	2
2011	3	186	3	4	3	2
2011	4	206	4	4	3	3
2011	5	215	3	4	3	3
2011	7	296	3	4	2	2
2011	8	332	3	4	4	3
2011	9	358	3	4	2	2
2011	10	66	4	4	2	1
2011	11	159	4	4	2	2
2011	12	210	2	3	3	2
2011	14	321	3	3	2	2
2011	16	142	4	4	4	3
2011	17	2	4	3	2	2
2011	19	210	3	4	3	2
2011	21	180	2	3	3	2
2011	23	294	2	3	2	2
2011	25	290	3	4	3	1
2011	27	24	4	3	3	3
2011	28	184	5	3	3	3
2011	31	230	3	4	3	3
2011	32	245	2	4	3	3
2011	34	315	2	3	2	2
2011	35	300	4	2	2	2
2011	37	280	3	4	3	3
2011	40	296	3	4	3	3
2011	44	270	4	3	3	3
2011	45	284	2	3	2	0
2011	46	229	4	4	4	3
2011	47	314	3	3	2	2
2011	49	322	2	2	0	0
2011	50	321	2	4	3	3
2011	51	200	2	4	2	2
2011	53	188	2	3	2	2
2011	55	239	2	3	3	3
2011	56	4	4	4	2	2
2011	58	247	3	4	3	3
2011	59	27	3	3	3	3
2011	61	284	3	4	3	3
2011	63	169	2	2	2	1
2011	64	284	3	4	3	3
2011	65	297	3	3	2	0
2011	66	242	3	4	3	3
2011	67	304	3	4	2	2
2011	69	270	2	2	2	2
2011	70	170	2	2	2	0
2011	72	352	4	4	3	0
2011	75	299	2	3	2	2
2011	76	286	3	3	3	2
2011	77	232	2	4	4	1
2011	80	301	2	4	4	4
2011	86	340	2	3	1	1
2011	87	260	2	3	3	1
2011	88	232	2	4	2	2
2011	89	350	4	3	3	3
2011	90	26	4	4	4	4
2011	92	12	3	3	2	2
2011	93	326	2	3	3	2
2011	94	342	3	4	0	0
2011	96	331	3	4	3	3
2011	97	232	3	4	3	3
2011	98	186	4	4	3	3
2011	100	36	4	4	2	2
2011	104	230	2	4	3	2
2011	107	266	2	2	2	0
2012	1	270	2	4	2	2
2012	2	254	4	4	2	2
2012	3	186	4	4	3	3
2012	4	206	4	4	3	2
2012	5	215	3	4	4	4
2012	6	38	3	3	3	3
2012	7	296	3	4	2	2
2012	8	332	2	4	3	2
2012	9	358	4	4	2	2
2012	10	66	3	4	2	2
2012	12	210	2	4	1	1
2012	14	321	3	4	2	2
2012	17	2	4	2	2	2
2012	19	210	4	4	3	3
2012	20	142	2	2	2	2
2012	21	318	2	3	3	2
2012	23	66	2	3	0	0
2012	25	180	2	4	2	1
2012	26	134	2	3	2	2
2012	27	298	5	4	1	1
2012	28	184	6	3	2	2
2012	29	338	2	4	4	1
2012	31	210	3	4	4	3
2012	32	245	2	4	1	1
2012	33	240	2	3	3	2
2012	34	315	3	4	4	3
2012	35	232	3	3	3	0
2012	37	280	4	4	3	3
2012	40	254	5	3	2	2
2012	42	311	3	5	0	0
2012	43	237	2	2	1	1
2012	44	330	4	4	4	4
2012	45	284	2	3	2	1
2012	46	229	4	3	3	3
2012	47	321	3	3	3	3
2012	50	302	2	3	2	2
2012	51	214	2	5	3	2
2012	54	323	5	4	2	2
2012	56	9	5	5	4	3
2012	58	247	2	5	3	3
2012	59	27	3	4	3	3
2012	61	284	4	4	4	4
2012	63	169	2	3	3	1
2012	64	219	3	4	3	3
2012	65	300	3	3	2	2
2012	66	242	3	4	3	3
2012	67	295	5	4	2	2
2012	69	270	2	3	3	2
2012	74	275	2	3	3	3
2012	75	299	2	3	2	2
2012	76	286	4	4	2	1
2012	77	207	2	4	3	3
2012	80	313	2	4	4	3
2012	81	246	2	3	2	0
2012	83	272	3	4	2	2
2012	84	316	2	4	1	1
2012	86	340	2	4	3	1
2012	87	260	2	4	0	0
2012	88	232	3	3	2	1
2012	89	350	4	4	2	2
2012	90	304	5	4	3	3
2012	92	12	3	4	3	3
2012	93	320	3	3	2	2
2012	94	240	2	4	3	3
2012	95	227	2	3	3	2
2012	96	345	3	4	4	2
2012	97	232	3	2	2	2
2012	98	186	4	3	2	2
2012	100	36	3	4	3	3
2012	101	83	2	3	3	1
2012	103	0	2	4	2	1
2012	104	230	2	5	3	2
2012	106	272	2	4	1	1
2012	107	266	2	3	1	1
2012	108	144	2	3	2	1
