# Supplementary material for: Effects of cavity orientation on nesting success inferred from long-term monitoring of the endangered red-cockaded woodpecker
Source: Sci Rep. 2022 Jul 8;12:11624. doi: 10.1038/s41598-022-15201-x (PMC9270470; doi:10.1038/s41598-022-15201-x)
Supplement: Supplementary file 1 — Supplementary Information. [file 41598_2022_15201_MOESM1_ESM.zip › data_RCW_SciRep_final/Data_File_1_latlong_data.csv]

data set	state	orientation	lat	long	mean_temp
Three Lakes	FL	255	27.95	-81.14	22.3
Otehr Florida	FL	242	28.06	-80.97	22.2
Baker 1971	FL	243	30.66	-84.21	19.5
Lay 1973	TX	265	31.45	-95.43	18.6
Jones & Ott 1973	GA	250	32.89	-84.18	17.1
Hopkins et al. 1971	SC	271	33.8	-80.72	17.5
Dennis 1971	SC	279	33.82	-78.68	17.1
Wood 1983	OK	290	34.5	-94.64	15.6
Lejeune	NC	265	34.6	-77.37	17.1
sandhills	NC	269	35.22	-79.41	15.6
Kalisz & Boettcher 1991	KY	285	36.8	-84.3	12.8
