# Supplementary material for: Effects of cavity orientation on nesting success inferred from long-term monitoring of the endangered red-cockaded woodpecker
Source: Sci Rep. 2022 Jul 8;12:11624. doi: 10.1038/s41598-022-15201-x (PMC9270470; doi:10.1038/s41598-022-15201-x)
Supplement: Supplementary file 1 — Supplementary Information. [file 41598_2022_15201_MOESM1_ESM.zip › data_RCW_SciRep_final/Data_File_2_cavity_directions_data.csv]

	Site	Tree_ID	direction	stage
1	LeJeune	13001	230	complete
2	LeJeune	13002	208	complete
3	LeJeune	13004	2	start
4	LeJeune	13006	282	complete
5	LeJeune	13006	136	complete
6	LeJeune	13010	92	start
7	LeJeune	13010	49	complete
8	LeJeune	13010	263	start
9	LeJeune	13011	98	start
10	LeJeune	13012	216	complete
11	LeJeune	13015	299	start
12	LeJeune	13017	280	complete
13	LeJeune	13018	290	complete
14	LeJeune	13019	124	start
15	LeJeune	13020	360	complete
16	LeJeune	13023	208	complete
17	LeJeune	13024	182	complete
18	LeJeune	13025	270	start
19	LeJeune	13026	300	start
20	LeJeune	13027	297	start
21	LeJeune	13029	18	complete
22	LeJeune	13030	17	start
23	LeJeune	13030	292	start
24	LeJeune	13030	120	start
25	LeJeune	13030	136	complete
26	LeJeune	13030	80	start
27	LeJeune	13032	292	start
28	LeJeune	13033	1	complete
29	LeJeune	13035	240	start
30	LeJeune	13036	264	complete
31	LeJeune	13037	2	start
32	LeJeune	13038	350	complete
33	LeJeune	13044	194	complete
34	LeJeune	13045	10	complete
35	LeJeune	13046	222	complete
36	LeJeune	13047	250	complete
37	LeJeune	13047	240	complete
38	LeJeune	13048	340	complete
39	LeJeune	13049	108	complete
40	LeJeune	13050	150	complete
41	LeJeune	13053	294	complete
42	LeJeune	13054	318	complete
43	LeJeune	13057	301	complete
44	LeJeune	13061	301	complete
45	LeJeune	13061	313	complete
46	LeJeune	13064	320	complete
47	LeJeune	13066	249	complete
48	LeJeune	13068	358	start
49	LeJeune	13068	202	complete
50	LeJeune	13069	72	complete
51	LeJeune	13069	62	start
52	LeJeune	13069	144	start
53	LeJeune	13072	208	complete
54	LeJeune	13073	228	complete
55	LeJeune	13074	342	complete
56	LeJeune	13075	296	start
57	LeJeune	13075	236	start
58	LeJeune	13075	224	start
59	LeJeune	13076	222	complete
60	LeJeune	13077	252	complete
61	LeJeune	13078	244	complete
62	LeJeune	13078	58	complete
63	LeJeune	13079	318	complete
64	LeJeune	13081	270	start
65	LeJeune	13082	200	complete
66	LeJeune	13082	236	complete
67	LeJeune	13082	180	complete
68	LeJeune	13085	256	complete
69	LeJeune	13086	252	complete
70	LeJeune	13087	42	complete
71	LeJeune	13087	218	complete
72	LeJeune	13089	310	complete
73	LeJeune	13089	138	complete
74	LeJeune	13091	27	complete
75	LeJeune	13091	182	complete
76	LeJeune	13092	274	start
77	LeJeune	13094	174	start
78	LeJeune	13095	55	complete
79	LeJeune	13096	310	complete
80	LeJeune	13097	240	complete
81	LeJeune	13098	283	start
82	LeJeune	13098	271	complete
83	LeJeune	13100	303	start
84	LeJeune	13101	297	complete
85	LeJeune	13105	128	start
86	LeJeune	13106	224	start
87	LeJeune	13108	320	complete
88	LeJeune	13109	159	complete
89	LeJeune	13110	268	complete
90	LeJeune	13117	210	complete
91	LeJeune	13118	114	complete
92	LeJeune	13119	212	complete
93	LeJeune	13120	188	complete
94	LeJeune	13121	276	complete
95	LeJeune	13121	115	start
96	LeJeune	13124	346	complete
97	LeJeune	13125	339	start
98	LeJeune	13125	194	start
99	LeJeune	13128	10	complete
100	LeJeune	13128	240	complete
101	LeJeune	13128	106	start
102	LeJeune	13133	12	start
103	LeJeune	13134	301	start
104	LeJeune	13135	170	start
105	LeJeune	13138	78	complete
106	LeJeune	13139	261	complete
107	LeJeune	13140	261	complete
108	LeJeune	13141	80	complete
109	LeJeune	13141	279	complete
110	LeJeune	13142	153	start
111	LeJeune	13142	45	start
112	LeJeune	13143	196	complete
113	LeJeune	13146	215	complete
114	LeJeune	13147	19	start
115	LeJeune	13147	237	complete
116	LeJeune	13148	50	complete
117	LeJeune	13151	252	complete
118	LeJeune	13154	161	complete
119	LeJeune	13160	144	complete
120	LeJeune	13161	303	complete
121	LeJeune	13163	183	start
122	LeJeune	13164	142	complete
123	LeJeune	13165	301	complete
124	LeJeune	13166	352	complete
125	LeJeune	13167	6	complete
126	LeJeune	13168	180	complete
127	LeJeune	13170	137	complete
128	LeJeune	13170	310	complete
129	LeJeune	13171	263	complete
130	LeJeune	13172	306	complete
131	LeJeune	13173	84	complete
132	LeJeune	13174	298	complete
133	LeJeune	13178	316	start
134	LeJeune	13178	165	start
135	LeJeune	13179	260	complete
136	LeJeune	13180	310	complete
137	LeJeune	13181	319	complete
138	LeJeune	13181	341	complete
139	LeJeune	13184	228	complete
140	LeJeune	13189	293	start
141	LeJeune	13191	297	start
142	LeJeune	13191	233	start
143	LeJeune	13192	297	complete
144	LeJeune	13193	183	complete
145	LeJeune	13194	142	start
146	LeJeune	13196	77	complete
147	LeJeune	13199	323	complete
148	LeJeune	13200	245	complete
149	LeJeune	13201	116	complete
150	LeJeune	13206	222	complete
151	LeJeune	13207	332	complete
152	LeJeune	13209	304	complete
153	LeJeune	13209	97	start
154	LeJeune	13211	70	complete
155	LeJeune	13212	2	start
156	LeJeune	13212	155	start
157	LeJeune	13213	272	complete
158	LeJeune	13214	240	complete
159	LeJeune	13215	236	start
160	LeJeune	13216	230	complete
161	LeJeune	13216	210	complete
162	LeJeune	13217	316	complete
163	LeJeune	13218	20	complete
164	LeJeune	13219	178	complete
165	LeJeune	13220	234	complete
166	LeJeune	13223	206	complete
167	LeJeune	13225	246	complete
168	LeJeune	13225	142	start
169	LeJeune	13226	144	complete
170	LeJeune	13227	66	complete
171	LeJeune	13227	41	complete
172	LeJeune	13228	307	start
173	LeJeune	13233	270	complete
174	LeJeune	13233	268	start
175	LeJeune	13235	354	complete
176	LeJeune	13235	354	complete
177	LeJeune	13235	354	complete
178	LeJeune	13236	330	complete
179	LeJeune	13237	4	complete
180	LeJeune	13239	65	complete
181	LeJeune	13240	268	complete
182	LeJeune	13241	300	complete
183	LeJeune	13242	270	complete
184	LeJeune	13244	59	complete
185	LeJeune	13247	358	complete
186	LeJeune	13248	297	complete
187	LeJeune	13251	204	complete
188	LeJeune	13253	239	start
189	LeJeune	13255	192	complete
190	LeJeune	13257	280	complete
191	LeJeune	13257	280	start
192	LeJeune	13258	302	start
193	LeJeune	13258	360	start
194	LeJeune	13260	335	start
195	LeJeune	13261	94	complete
196	LeJeune	13264	147	start
197	LeJeune	13265	102	complete
198	LeJeune	13265	215	complete
199	LeJeune	13266	308	complete
200	LeJeune	13268	357	complete
201	LeJeune	13269	204	complete
202	LeJeune	13271	318	complete
203	LeJeune	13274	80	start
204	LeJeune	13275	118	start
205	LeJeune	13276	327	complete
206	LeJeune	13278	175	complete
207	LeJeune	13279	206	complete
208	LeJeune	13280	38	complete
209	LeJeune	13281	284	complete
210	LeJeune	13284	282	complete
211	LeJeune	13288	306	start
212	LeJeune	13289	275	complete
213	LeJeune	13290	9	complete
214	LeJeune	13293	200	complete
215	LeJeune	13294	260	complete
216	LeJeune	13295	332	complete
217	LeJeune	13297	268	complete
218	LeJeune	13298	346	complete
219	LeJeune	13299	260	complete
220	LeJeune	13300	270	start
221	LeJeune	13301	199	complete
222	LeJeune	13303	275	start
223	LeJeune	13304	46	complete
224	LeJeune	13307	24	complete
225	LeJeune	13308	102	complete
226	LeJeune	13309	251	start
227	LeJeune	13309	220	start
228	LeJeune	13311	294	complete
229	LeJeune	13312	294	complete
230	LeJeune	13313	320	complete
231	LeJeune	13314	296	complete
232	LeJeune	13315	180	complete
233	LeJeune	13317	30	complete
234	LeJeune	13319	302	complete
235	LeJeune	13320	52	start
236	LeJeune	13321	122	start
237	LeJeune	13323	246	complete
238	LeJeune	13325	79	complete
239	LeJeune	13327	265	complete
240	LeJeune	13328	121	complete
241	LeJeune	13330	340	complete
242	LeJeune	13331	179	start
243	LeJeune	13332	270	complete
244	LeJeune	13334	270	complete
245	LeJeune	13335	148	complete
246	LeJeune	13336	296	complete
247	LeJeune	13337	232	complete
248	LeJeune	13338	206	complete
249	LeJeune	13338	342	start
250	LeJeune	13339	268	complete
251	LeJeune	13339	136	complete
252	LeJeune	13341	100	complete
253	LeJeune	13341	310	start
254	LeJeune	13341	310	start
255	LeJeune	13342	4	complete
256	LeJeune	13343	96	complete
257	LeJeune	13344	92	start
258	LeJeune	13345	184	complete
259	LeJeune	13345	140	complete
260	LeJeune	13346	122	complete
261	LeJeune	13348	180	complete
262	LeJeune	13352	6	start
263	LeJeune	13354	170	complete
264	LeJeune	13355	148	complete
265	LeJeune	13357	298	complete
266	LeJeune	13358	222	complete
267	LeJeune	13359	287	complete
268	LeJeune	13360	10	start
269	LeJeune	13361	180	complete
270	LeJeune	13362	22	complete
271	LeJeune	13363	246	complete
272	LeJeune	13364	186	complete
273	LeJeune	13366	142	start
274	LeJeune	13367	182	complete
275	LeJeune	13369	350	complete
276	LeJeune	13370	344	complete
277	LeJeune	13371	258	complete
278	LeJeune	13371	65	start
279	LeJeune	13372	238	complete
280	LeJeune	13373	260	complete
281	LeJeune	13374	178	start
282	LeJeune	13375	258	complete
283	LeJeune	13378	314	complete
284	LeJeune	13379	321	complete
285	LeJeune	13380	306	start
286	LeJeune	13381	238	start
287	LeJeune	13382	210	complete
288	LeJeune	13386	315	complete
289	LeJeune	13389	158	complete
290	LeJeune	13390	24	complete
291	LeJeune	13391	286	complete
292	LeJeune	13394	170	complete
293	LeJeune	13395	170	start
294	LeJeune	13396	254	start
295	LeJeune	13398	212	start
296	LeJeune	13399	60	complete
297	LeJeune	13401	306	complete
298	LeJeune	13402	296	complete
299	LeJeune	13403	244	complete
300	LeJeune	13404	97	complete
301	LeJeune	13405	356	complete
302	LeJeune	13406	284	complete
303	LeJeune	13407	216	start
304	LeJeune	13408	213	start
305	LeJeune	13411	292	complete
306	LeJeune	13412	314	complete
307	LeJeune	13413	190	complete
308	LeJeune	13414	32	start
309	LeJeune	13415	232	start
310	LeJeune	13416	263	complete
311	LeJeune	13417	2	complete
312	LeJeune	13418	38	complete
313	LeJeune	13419	90	complete
314	LeJeune	13422	312	complete
315	LeJeune	13423	144	start
316	LeJeune	13425	300	complete
317	LeJeune	13425	268	start
318	LeJeune	13430	290	complete
319	LeJeune	13432	167	complete
320	LeJeune	13433	322	complete
321	LeJeune	13434	97	complete
322	LeJeune	13435	45	start
323	LeJeune	13436	308	complete
324	LeJeune	13437	35	complete
325	LeJeune	13440	180	start
326	LeJeune	13441	208	complete
327	LeJeune	13442	54	start
328	LeJeune	13443	232	complete
329	LeJeune	13444	321	complete
330	LeJeune	13446	270	complete
331	LeJeune	13447	15	start
332	LeJeune	13448	242	complete
333	LeJeune	13451	350	start
334	LeJeune	13455	290	start
335	LeJeune	13456	180	complete
336	LeJeune	13457	60	complete
337	LeJeune	13458	240	complete
338	LeJeune	13460	210	complete
339	LeJeune	13461	150	complete
340	LeJeune	13462	225	complete
341	LeJeune	13463	180	complete
342	LeJeune	13464	70	complete
343	LeJeune	13466	320	complete
344	LeJeune	13468	305	start
345	LeJeune	13469	120	complete
346	LeJeune	13470	310	complete
347	LeJeune	13471	275	complete
348	LeJeune	13472	40	complete
349	LeJeune	13473	180	start
350	LeJeune	13474	250	complete
351	LeJeune	13476	10	start
352	LeJeune	13476	170	start
353	LeJeune	13477	0	complete
354	LeJeune	13477	163	complete
355	LeJeune	13479	310	start
356	LeJeune	13480	320	complete
357	LeJeune	13481	308	complete
358	LeJeune	13483	350	complete
359	LeJeune	13484	180	start
360	LeJeune	13486	265	complete
361	LeJeune	13487	285	start
362	LeJeune	13488	340	complete
363	LeJeune	13490	175	start
364	LeJeune	13495	240	start
365	LeJeune	13497	255	start
366	LeJeune	13499	286	complete
367	LeJeune	13501	285	start
368	LeJeune	13502	246	start
369	LeJeune	13503	30	complete
370	LeJeune	13504	47	start
371	LeJeune	13505	355	start
372	LeJeune	13506	346	start
373	LeJeune	13507	276	complete
374	LeJeune	13508	300	complete
375	LeJeune	13509	40	start
376	LeJeune	13510	139	start
377	LeJeune	13511	311	complete
378	LeJeune	13512	129	start
379	LeJeune	13513	341	complete
380	LeJeune	13514	180	start
381	LeJeune	13515	227	complete
382	LeJeune	13518	134	complete
383	LeJeune	13520	250	complete
384	LeJeune	13521	298	complete
385	LeJeune	13522	103	complete
386	LeJeune	13522	103	complete
387	LeJeune	13524	300	complete
388	LeJeune	13526	162	start
389	LeJeune	13527	268	start
390	LeJeune	13529	313	complete
391	LeJeune	13530	164	start
392	LeJeune	13534	295	start
393	LeJeune	13536	330	complete
394	LeJeune	13537	318	start
395	LeJeune	13538	171	start
396	LeJeune	13540	42	start
397	LeJeune	13542	215	start
398	LeJeune	13543	331	start
399	LeJeune	13544	24	start
400	LeJeune	13545	121	complete
401	LeJeune	13547	332	start
402	LeJeune	13548	335	start
403	LeJeune	13549	276	complete
404	LeJeune	13550	70	complete
405	LeJeune	13551	237	complete
406	LeJeune	13553	263	complete
407	LeJeune	13554	322	start
408	LeJeune	13555	164	start
409	LeJeune	13558	180	start
410	LeJeune	13559	4	complete
411	LeJeune	13560	225	start
412	LeJeune	13562	227	start
413	LeJeune	13563	259	complete
414	LeJeune	13564	304	complete
415	LeJeune	13565	90	complete
416	LeJeune	13566	255	start
417	LeJeune	13568	32	start
418	LeJeune	13569	295	complete
419	LeJeune	13570	180	start
420	LeJeune	13571	239	start
421	LeJeune	13572	130	start
422	LeJeune	13573	219	complete
423	LeJeune	5501	252	start
424	LeJeune	5501	260	complete
425	LeJeune	5502	207	complete
426	LeJeune	5502	165	complete
427	LeJeune	5503	150	complete
428	LeJeune	5505	212	complete
429	LeJeune	5505	277	complete
430	LeJeune	5507	284	start
431	LeJeune	5528	186	start
432	LeJeune	5528	261	start
433	LeJeune	5528	97	start
434	LeJeune	5532	329	start
435	LeJeune	5533	335	complete
436	LeJeune	5538	186	complete
437	LeJeune	5539	330	start
438	LeJeune	5550	264	complete
439	LeJeune	5554	296	complete
440	LeJeune	5558	332	complete
441	LeJeune	5560	305	start
442	LeJeune	5564	249	start
443	LeJeune	5564	228	start
444	LeJeune	5569	2	complete
445	LeJeune	5574	8	start
446	LeJeune	5579	244	start
447	LeJeune	5580	259	complete
448	LeJeune	5587	100	complete
449	LeJeune	5590	298	complete
450	LeJeune	5599	0	complete
451	LeJeune	5602	322	start
452	LeJeune	5603	9	start
453	LeJeune	5606	240	start
454	LeJeune	5606	164	complete
455	LeJeune	5606	8	complete
456	LeJeune	5609	133	complete
457	LeJeune	5618	296	complete
458	LeJeune	5621	175	complete
459	LeJeune	5621	38	complete
460	LeJeune	5625	255	complete
461	LeJeune	5626	333	complete
462	LeJeune	5631	162	complete
463	LeJeune	5639	37	complete
464	LeJeune	5644	65	complete
465	LeJeune	5644	326	complete
466	LeJeune	5644	65	start
467	LeJeune	5646	239	complete
468	LeJeune	5646	112	start
469	LeJeune	5649	280	complete
470	LeJeune	5652	34	complete
471	LeJeune	5662	315	complete
472	LeJeune	5663	270	start
473	LeJeune	5664	198	complete
474	LeJeune	5665	17	complete
475	LeJeune	5665	250	complete
476	LeJeune	5669	259	complete
477	LeJeune	5669	333	complete
478	LeJeune	5671	206	complete
479	LeJeune	5671	215	complete
480	LeJeune	5672	289	complete
481	LeJeune	5673	324	complete
482	LeJeune	5674	239	complete
483	LeJeune	5678	171	complete
484	LeJeune	5679	225	complete
485	LeJeune	5680	134	complete
486	LeJeune	5681	290	complete
487	LeJeune	5681	281	complete
488	LeJeune	5684	177	complete
489	LeJeune	5685	158	complete
490	LeJeune	5686	200	start
491	LeJeune	5686	350	complete
492	LeJeune	5687	240	complete
493	LeJeune	5690	33	complete
494	LeJeune	5693	328	complete
495	LeJeune	5694	334	complete
496	LeJeune	5696	162	start
497	LeJeune	5697	278	complete
498	LeJeune	5697	172	complete
499	LeJeune	5698	332	complete
500	LeJeune	5699	330	complete
501	LeJeune	5700	184	complete
502	LeJeune	5705	136	complete
503	LeJeune	5712	116	complete
504	LeJeune	5724	268	complete
505	LeJeune	5727	290	complete
506	LeJeune	5732	277	complete
507	LeJeune	5735	19	complete
508	LeJeune	5736	6	start
509	LeJeune	5737	174	complete
510	LeJeune	5737	269	complete
511	LeJeune	5742	240	complete
512	LeJeune	5742	49	complete
513	LeJeune	5742	232	complete
514	LeJeune	5744	180	start
515	LeJeune	5744	335	complete
516	LeJeune	5750	243	complete
517	LeJeune	5751	91	complete
518	LeJeune	5754	200	complete
519	LeJeune	5755	20	complete
520	LeJeune	5755	187	complete
521	LeJeune	5755	151	complete
522	LeJeune	5755	217	complete
523	LeJeune	5760	8	complete
524	LeJeune	5761	360	complete
525	LeJeune	5761	162	complete
526	LeJeune	5763	189	complete
527	LeJeune	5764	197	complete
528	LeJeune	5764	280	start
529	LeJeune	5768	274	complete
530	LeJeune	5769	271	start
531	LeJeune	5769	178	start
532	LeJeune	5771	274	complete
533	LeJeune	5779	256	complete
534	LeJeune	5786	304	complete
535	LeJeune	5786	304	complete
536	LeJeune	5788	53	complete
537	LeJeune	5789	303	complete
538	LeJeune	5792	316	complete
539	LeJeune	5792	18	start
540	LeJeune	5798	46	complete
541	LeJeune	5798	178	complete
542	LeJeune	5800	272	complete
543	LeJeune	5800	82	complete
544	LeJeune	5801	266	start
545	LeJeune	5802	304	complete
546	LeJeune	5812	322	complete
547	LeJeune	5812	270	complete
548	LeJeune	5813	278	complete
549	LeJeune	5815	206	complete
550	LeJeune	5816	45	complete
551	LeJeune	5822	185	complete
552	LeJeune	5822	0	complete
553	LeJeune	5824	63	complete
554	LeJeune	5826	146	complete
555	LeJeune	5826	285	complete
556	LeJeune	5829	90	complete
557	LeJeune	5831	139	complete
558	LeJeune	5832	337	complete
559	LeJeune	5836	356	complete
560	LeJeune	5837	287	complete
561	LeJeune	5837	85	complete
562	LeJeune	5838	338	complete
563	LeJeune	5849	280	complete
564	LeJeune	5859	329	complete
565	LeJeune	5866	268	complete
566	LeJeune	5872	26	start
567	LeJeune	5872	290	complete
568	LeJeune	5873	318	complete
569	LeJeune	5873	215	start
570	LeJeune	5873	252	start
571	LeJeune	5876	275	complete
572	LeJeune	5882	260	start
573	LeJeune	5882	297	complete
574	LeJeune	5882	13	start
575	LeJeune	5886	198	start
576	LeJeune	5886	323	start
577	LeJeune	5886	192	complete
578	LeJeune	5886	230	complete
579	LeJeune	5887	250	complete
580	LeJeune	5888	193	complete
581	LeJeune	5891	235	complete
582	LeJeune	5896	277	complete
583	LeJeune	5909	240	complete
584	LeJeune	5914	330	complete
585	LeJeune	5914	210	complete
586	LeJeune	5914	136	complete
587	LeJeune	5914	302	complete
588	LeJeune	5914	136	complete
589	LeJeune	5922	140	complete
590	LeJeune	5926	206	complete
591	LeJeune	5928	245	complete
592	LeJeune	5930	229	complete
593	LeJeune	5930	10	start
594	LeJeune	5930	130	complete
595	LeJeune	5931	263	complete
596	LeJeune	5934	223	complete
597	LeJeune	5935	264	complete
598	LeJeune	5937	208	complete
599	LeJeune	5938	172	complete
600	LeJeune	5939	257	complete
601	LeJeune	5940	308	complete
602	LeJeune	5940	256	complete
603	LeJeune	5940	147	start
604	LeJeune	5943	352	complete
605	LeJeune	5943	220	complete
606	LeJeune	5944	14	complete
607	LeJeune	5949	214	complete
608	LeJeune	5949	121	complete
609	LeJeune	5951	224	complete
610	LeJeune	5951	281	start
611	LeJeune	5955	170	start
612	LeJeune	5956	270	complete
613	LeJeune	5956	120	start
614	LeJeune	5957	138	start
615	LeJeune	5957	329	start
616	LeJeune	5958	241	complete
617	LeJeune	5962	242	start
618	LeJeune	5962	227	complete
619	LeJeune	5962	23	start
620	LeJeune	5962	241	start
621	LeJeune	5962	83	complete
622	LeJeune	5971	281	start
623	LeJeune	5971	231	start
624	LeJeune	5975	282	complete
625	LeJeune	5975	85	start
626	LeJeune	5978	220	complete
627	LeJeune	5981	275	start
628	LeJeune	5981	296	complete
629	LeJeune	5982	318	complete
630	LeJeune	6000	295	complete
631	LeJeune	6000	52	start
632	LeJeune	E08	110	start
633	LeJeune	E08	130	complete
634	LeJeune	E102	242	start
635	LeJeune	E11	178	start
636	LeJeune	E112	250	start
637	LeJeune	E113	106	start
638	LeJeune	E113	182	complete
639	LeJeune	E117	350	complete
640	LeJeune	E120	172	complete
641	LeJeune	E120	200	complete
642	LeJeune	E132	299	complete
643	LeJeune	E140	199	complete
644	LeJeune	E143	302	complete
645	LeJeune	E147	199	complete
646	LeJeune	E155	236	start
647	LeJeune	E155	18	start
648	LeJeune	E161	282	complete
649	LeJeune	E166	173	start
650	LeJeune	E210	290	complete
651	LeJeune	E221	89	complete
652	LeJeune	E240	247	complete
653	LeJeune	E285	335	complete
654	LeJeune	E327	348	complete
655	LeJeune	E51	252	complete
656	LeJeune	E60	109	complete
657	LeJeune	E89	336	complete
658	LeJeune	EI111	193	start
659	LeJeune	EI111	289	complete
660	LeJeune	5812	270	nest
661	LeJeune	13364	186	nest
662	LeJeune	5671	206	nest
663	LeJeune	13146	215	nest
664	LeJeune	13280	38	nest
665	LeJeune	13336	296	nest
666	LeJeune	5558	332	nest
667	LeJeune	13247	358	nest
668	LeJeune	13227	66	nest
669	LeJeune	13109	159	nest
670	LeJeune	13109	159	nest
671	LeJeune	13382	210	nest
672	LeJeune	13444	321	nest
673	LeJeune	13160	144	nest
674	LeJeune	13160	144	nest
675	LeJeune	13345	140	nest
676	LeJeune	13345	140	nest
677	LeJeune	13417	2	nest
678	LeJeune	13266	308	nest
679	LeJeune	13460	210	nest
680	LeJeune	13079	318	nest
681	LeJeune	13412	314	nest
682	LeJeune	13507	276	nest
683	LeJeune	13549	276	nest
684	LeJeune	13463	180	nest
685	LeJeune	13518	134	nest
686	LeJeune	13521	298	nest
687	LeJeune	5700	184	nest
688	LeJeune	13216.2	210	nest
689	LeJeune	13200	245	nest
690	LeJeune	13214	240	nest
691	LeJeune	13443	232	nest
692	LeJeune	13511	311	nest
693	LeJeune	13551	237	nest
694	LeJeune	13536	330	nest
695	LeJeune	13406	284	nest
696	LeJeune	13379	321	nest
697	LeJeune	13433	322	nest
698	LeJeune	13433	322	nest
699	LeJeune	E143.2	302	nest
700	LeJeune	13432	167	nest
701	LeJeune	13448	242	nest
702	LeJeune	13448	242	nest
703	LeJeune	13199	323	nest
704	LeJeune	13290	9	nest
705	LeJeune	13091	27	nest
706	LeJeune	13573	219	nest
707	LeJeune	13241	300	nest
708	LeJeune	13569	295	nest
709	LeJeune	13233	270	nest
710	LeJeune	13354	170	nest
711	LeJeune	13354	170	nest
712	LeJeune	13425	300	nest
713	LeJeune	13471	275	nest
714	LeJeune	13391	286	nest
715	LeJeune	13268	357	nest
716	LeJeune	13061.1	313	nest
717	LeJeune	13363	246	nest
718	LeJeune	13213	272	nest
719	LeJeune	13217	316	nest
720	LeJeune	13373	260	nest
721	LeJeune	13483	350	nest
722	LeJeune	13480	320	nest
723	LeJeune	13515	227	nest
724	Sandhills	3	5	complete
725	Sandhills	5	270	complete
726	Sandhills	6	71	complete
727	Sandhills	7	320	complete
728	Sandhills	12	311	complete
729	Sandhills	14	355	complete
730	Sandhills	250	180	complete
731	Sandhills	251	250	complete
732	Sandhills	252	175	complete
733	Sandhills	264	233	complete
734	Sandhills	267	335	complete
735	Sandhills	269	270	complete
736	Sandhills	269	330	complete
737	Sandhills	270	259	complete
738	Sandhills	270	351	complete
739	Sandhills	272	245	complete
740	Sandhills	273	260	complete
741	Sandhills	286	350	complete
742	Sandhills	290	90	complete
743	Sandhills	290	195	complete
744	Sandhills	291	270	complete
745	Sandhills	291	285	complete
746	Sandhills	300	264	complete
747	Sandhills	300	264	complete
748	Sandhills	307	280	complete
749	Sandhills	329	220	complete
750	Sandhills	332	330	complete
751	Sandhills	332	245	complete
752	Sandhills	334	340	complete
753	Sandhills	335	250	complete
754	Sandhills	339	165	complete
755	Sandhills	339	308	start
756	Sandhills	339	260	start
757	Sandhills	341	155	complete
758	Sandhills	342	65	complete
759	Sandhills	343	60	complete
760	Sandhills	344	200	complete
761	Sandhills	345	285	complete
762	Sandhills	349	255	complete
763	Sandhills	350	260	complete
764	Sandhills	351	165	complete
765	Sandhills	353	305	complete
766	Sandhills	354	30	complete
767	Sandhills	355	240	complete
768	Sandhills	358	195	complete
769	Sandhills	360	270	start
770	Sandhills	363	140	start
771	Sandhills	364	270	complete
772	Sandhills	383	278	complete
773	Sandhills	383	260	complete
774	Sandhills	383	11	complete
775	Sandhills	384	280	complete
776	Sandhills	391	240	start
777	Sandhills	391	150	complete
778	Sandhills	392	215	complete
779	Sandhills	392	300	complete
780	Sandhills	396	80	complete
781	Sandhills	397	225	complete
782	Sandhills	398	105	complete
783	Sandhills	398	260	start
784	Sandhills	398	106	complete
785	Sandhills	399	265	start
786	Sandhills	399	265	start
787	Sandhills	400	70	complete
788	Sandhills	402	135	start
789	Sandhills	402	135	start
790	Sandhills	404	85	complete
791	Sandhills	405	220	start
792	Sandhills	405	295	complete
793	Sandhills	405	350	complete
794	Sandhills	482	340	complete
795	Sandhills	488	250	complete
796	Sandhills	490	210	complete
797	Sandhills	492	325	complete
798	Sandhills	509	270	start
799	Sandhills	509	270	complete
800	Sandhills	512	285	complete
801	Sandhills	872	196	complete
802	Sandhills	872	196	start
803	Sandhills	873	230	complete
804	Sandhills	875	339	complete
805	Sandhills	877	336	complete
806	Sandhills	880	340	complete
807	Sandhills	881	174	start
808	Sandhills	881	236	complete
809	Sandhills	882	290	complete
810	Sandhills	882	360	complete
811	Sandhills	882	284	complete
812	Sandhills	884	308	complete
813	Sandhills	885	302	complete
814	Sandhills	887	254	complete
815	Sandhills	887	222	start
816	Sandhills	889	106	start
817	Sandhills	890	350	complete
818	Sandhills	891	290	complete
819	Sandhills	892	238	complete
820	Sandhills	893	290	complete
821	Sandhills	894	312	complete
822	Sandhills	896	250	complete
823	Sandhills	897	235	complete
824	Sandhills	898	212	complete
825	Sandhills	898	155	complete
826	Sandhills	898	215	complete
827	Sandhills	898	325	start
828	Sandhills	899	248	complete
829	Sandhills	900	275	complete
830	Sandhills	900	30	complete
831	Sandhills	900	246	complete
832	Sandhills	900	318	complete
833	Sandhills	901	174	complete
834	Sandhills	906	278	complete
835	Sandhills	906	278	complete
836	Sandhills	907	300	start
837	Sandhills	907	244	complete
838	Sandhills	907	266	start
839	Sandhills	908	289	complete
840	Sandhills	916	240	complete
841	Sandhills	917	263	complete
842	Sandhills	922	225	complete
843	Sandhills	924	321	complete
844	Sandhills	925	12	complete
845	Sandhills	926	199	complete
846	Sandhills	927	175	complete
847	Sandhills	928	278	complete
848	Sandhills	929	263	complete
849	Sandhills	930	281	complete
850	Sandhills	931	100	start
851	Sandhills	931	320	complete
852	Sandhills	934	280	complete
853	Sandhills	935	218	complete
854	Sandhills	935	306	complete
855	Sandhills	935	316	complete
856	Sandhills	937	206	complete
857	Sandhills	939	115	complete
858	Sandhills	939	307	complete
859	Sandhills	945	63	complete
860	Sandhills	946	325	complete
861	Sandhills	946	260	complete
862	Sandhills	947	280	complete
863	Sandhills	949	336	start
864	Sandhills	949	302	start
865	Sandhills	949	130	complete
866	Sandhills	950	255	complete
867	Sandhills	950	310	complete
868	Sandhills	950	200	complete
869	Sandhills	951	221	complete
870	Sandhills	951	30	complete
871	Sandhills	951	287	complete
872	Sandhills	952	125	complete
873	Sandhills	957	305	start
874	Sandhills	958	162	start
875	Sandhills	959	200	complete
876	Sandhills	961	315	complete
877	Sandhills	962	270	complete
878	Sandhills	966	135	start
879	Sandhills	966	175	complete
880	Sandhills	966	20	complete
881	Sandhills	967	302	complete
882	Sandhills	968	225	complete
883	Sandhills	969	225	complete
884	Sandhills	969	35	complete
885	Sandhills	973	340	complete
886	Sandhills	975	70	complete
887	Sandhills	975	285	complete
888	Sandhills	975	310	complete
889	Sandhills	977	315	complete
890	Sandhills	978	231	complete
891	Sandhills	978	228	complete
892	Sandhills	978	342	complete
893	Sandhills	979	220	start
894	Sandhills	980	337	complete
895	Sandhills	981	281	complete
896	Sandhills	982	182	complete
897	Sandhills	982	200	complete
898	Sandhills	982	100	complete
899	Sandhills	982	200	complete
900	Sandhills	982	187	complete
901	Sandhills	983	245	complete
902	Sandhills	984	352	complete
903	Sandhills	987	155	start
904	Sandhills	987	135	start
905	Sandhills	987	248	complete
906	Sandhills	989	240	start
907	Sandhills	989	35	complete
908	Sandhills	989	300	complete
909	Sandhills	989	185	complete
910	Sandhills	989	300	complete
911	Sandhills	989	40	complete
912	Sandhills	990	305	complete
913	Sandhills	991	270	complete
914	Sandhills	992	355	complete
915	Sandhills	993	275	complete
916	Sandhills	993	275	complete
917	Sandhills	994	262	complete
918	Sandhills	994	247	complete
919	Sandhills	994	338	start
920	Sandhills	1043	155	complete
921	Sandhills	1045	270	complete
922	Sandhills	1047	305	complete
923	Sandhills	1047	315	complete
924	Sandhills	1047	320	complete
925	Sandhills	1048	260	complete
926	Sandhills	1049	225	complete
927	Sandhills	1049	210	complete
928	Sandhills	1050	290	start
929	Sandhills	1050	290	complete
930	Sandhills	1050	302	complete
931	Sandhills	1050	206	complete
932	Sandhills	1051	180	complete
933	Sandhills	1052	276	complete
934	Sandhills	1052	340	complete
935	Sandhills	1053	245	complete
936	Sandhills	1053	155	complete
937	Sandhills	1054	60	complete
938	Sandhills	1054	285	complete
939	Sandhills	1055	230	complete
940	Sandhills	1056	330	complete
941	Sandhills	1057	262	complete
942	Sandhills	1058	300	complete
943	Sandhills	1059	240	complete
944	Sandhills	1060	115	complete
945	Sandhills	1065	195	complete
946	Sandhills	1070	306	complete
947	Sandhills	1071	230	complete
948	Sandhills	1071	340	complete
949	Sandhills	1071	340	start
950	Sandhills	1074	120	complete
951	Sandhills	1075	345	complete
952	Sandhills	1076	15	complete
953	Sandhills	1076	298	complete
954	Sandhills	1078	267	complete
955	Sandhills	1079	219	complete
956	Sandhills	1080	296	complete
957	Sandhills	1081	40	complete
958	Sandhills	1081	230	complete
959	Sandhills	1083	29	complete
960	Sandhills	1084	304	complete
961	Sandhills	1086	266	complete
962	Sandhills	1087	220	complete
963	Sandhills	1087	205	complete
964	Sandhills	1088	300	start
965	Sandhills	1091	285	complete
966	Sandhills	1092	210	complete
967	Sandhills	1095	210	complete
968	Sandhills	1096	246	complete
969	Sandhills	1099	325	complete
970	Sandhills	1102	244	complete
971	Sandhills	1102	290	complete
972	Sandhills	1102	274	complete
973	Sandhills	1102	16	complete
974	Sandhills	1103	244	complete
975	Sandhills	1107	234	complete
976	Sandhills	1108	216	complete
977	Sandhills	1109	260	complete
978	Sandhills	1111	290	start
979	Sandhills	1112	253	complete
980	Sandhills	1113	220	start
981	Sandhills	1113	225	complete
982	Sandhills	1114	220	complete
983	Sandhills	1114	230	complete
984	Sandhills	1114	310	complete
985	Sandhills	1114	280	complete
986	Sandhills	1115	283	complete
987	Sandhills	1117	255	complete
988	Sandhills	1117	280	complete
989	Sandhills	1118	288	complete
990	Sandhills	1120	336	complete
991	Sandhills	1121	200	start
992	Sandhills	1121	315	start
993	Sandhills	1121	90	start
994	Sandhills	1124	240	complete
995	Sandhills	1125	325	complete
996	Sandhills	1127	280	complete
997	Sandhills	1129	350	complete
998	Sandhills	1130	135	complete
999	Sandhills	1134	165	start
1000	Sandhills	1135	45	complete
1001	Sandhills	1138	54	complete
1002	Sandhills	1138	283	start
1003	Sandhills	1140	352	complete
1004	Sandhills	1141	290	complete
1005	Sandhills	1141	295	complete
1006	Sandhills	1142	270	complete
1007	Sandhills	1145	285	start
1008	Sandhills	1147	298	complete
1009	Sandhills	1148	290	complete
1010	Sandhills	1150	290	complete
1011	Sandhills	1157	248	complete
1012	Sandhills	1157	290	complete
1013	Sandhills	1158	14	complete
1014	Sandhills	1161	285	complete
1015	Sandhills	1164	90	complete
1016	Sandhills	1165	283	start
1017	Sandhills	1166	350	complete
1018	Sandhills	1169	176	complete
1019	Sandhills	1169	180	start
1020	Sandhills	1170	310	start
1021	Sandhills	1171	325	complete
1022	Sandhills	1172	160	complete
1023	Sandhills	1173	235	complete
1024	Sandhills	1174	260	complete
1025	Sandhills	1175	267	complete
1026	Sandhills	1177	246	complete
1027	Sandhills	1177	239	complete
1028	Sandhills	1179	30	complete
1029	Sandhills	1182	360	complete
1030	Sandhills	1182	275	complete
1031	Sandhills	1183	310	complete
1032	Sandhills	1185	260	complete
1033	Sandhills	1185	345	complete
1034	Sandhills	1188	264	complete
1035	Sandhills	1188	285	complete
1036	Sandhills	1189	317	complete
1037	Sandhills	1192	250	complete
1038	Sandhills	1194	230	complete
1039	Sandhills	1194	245	complete
1040	Sandhills	1195	35	complete
1041	Sandhills	1196	195	complete
1042	Sandhills	1197	217	complete
1043	Sandhills	1198	285	complete
1044	Sandhills	1199	230	complete
1045	Sandhills	1201	250	complete
1046	Sandhills	1202	235	start
1047	Sandhills	1202	270	complete
1048	Sandhills	1204	58	complete
1049	Sandhills	1204	284	complete
1050	Sandhills	1204	284	complete
1051	Sandhills	1204	58	complete
1052	Sandhills	1207	135	start
1053	Sandhills	1208	242	complete
1054	Sandhills	1209	16	complete
1055	Sandhills	1210	270	complete
1056	Sandhills	1212	185	complete
1057	Sandhills	1213	340	complete
1058	Sandhills	1213	343	complete
1059	Sandhills	1213	298	complete
1060	Sandhills	1213	247	complete
1061	Sandhills	1214	280	complete
1062	Sandhills	1215	285	complete
1063	Sandhills	1216	335	complete
1064	Sandhills	1217	292	complete
1065	Sandhills	1218	282	complete
1066	Sandhills	1219	355	complete
1067	Sandhills	1221	350	complete
1068	Sandhills	1222	21	start
1069	Sandhills	1222	128	start
1070	Sandhills	1222	190	complete
1071	Sandhills	1224	310	complete
1072	Sandhills	1225	325	complete
1073	Sandhills	1227	246	complete
1074	Sandhills	1227	246	complete
1075	Sandhills	1228	200	complete
1076	Sandhills	1229	8	complete
1077	Sandhills	1229	234	complete
1078	Sandhills	1229	194	complete
1079	Sandhills	1230	330	complete
1080	Sandhills	1231	239	complete
1081	Sandhills	1232	15	start
1082	Sandhills	1232	270	complete
1083	Sandhills	1233	282	complete
1084	Sandhills	1234	23	start
1085	Sandhills	1234	145	complete
1086	Sandhills	1234	281	complete
1087	Sandhills	1234	262	complete
1088	Sandhills	1236	275	complete
1089	Sandhills	1236	225	complete
1090	Sandhills	1237	250	start
1091	Sandhills	1238	215	complete
1092	Sandhills	1240	305	complete
1093	Sandhills	1241	260	complete
1094	Sandhills	1244	192	complete
1095	Sandhills	1245	110	complete
1096	Sandhills	1247	245	complete
1097	Sandhills	1250	57	start
1098	Sandhills	1250	250	complete
1099	Sandhills	1250	8	start
1100	Sandhills	1252	340	complete
1101	Sandhills	1253	190	complete
1102	Sandhills	1255	259	complete
1103	Sandhills	1257	288	start
1104	Sandhills	1257	238	complete
1105	Sandhills	1259	182	complete
1106	Sandhills	1260	272	start
1107	Sandhills	1260	185	start
1108	Sandhills	1260	313	complete
1109	Sandhills	1261	224	start
1110	Sandhills	1261	189	complete
1111	Sandhills	1262	6	complete
1112	Sandhills	1263	232	complete
1113	Sandhills	1263	22	complete
1114	Sandhills	1263	71	start
1115	Sandhills	1264	272	complete
1116	Sandhills	1265	12	complete
1117	Sandhills	1265	278	complete
1118	Sandhills	1267	315	complete
1119	Sandhills	1267	310	complete
1120	Sandhills	1268	295	complete
1121	Sandhills	1269	255	complete
1122	Sandhills	1270	282	complete
1123	Sandhills	1270	281	start
1124	Sandhills	1272	245	complete
1125	Sandhills	1272	250	complete
1126	Sandhills	1273	202	complete
1127	Sandhills	1275	301	complete
1128	Sandhills	1276	22	start
1129	Sandhills	1276	254	complete
1130	Sandhills	1278	242	complete
1131	Sandhills	1279	292	complete
1132	Sandhills	1280	220	complete
1133	Sandhills	1280	310	complete
1134	Sandhills	1281	255	complete
1135	Sandhills	1281	350	complete
1136	Sandhills	1282	305	complete
1137	Sandhills	1282	235	complete
1138	Sandhills	1283	248	complete
1139	Sandhills	1284	293	complete
1140	Sandhills	1285	230	complete
1141	Sandhills	1286	84	start
1142	Sandhills	1286	317	complete
1143	Sandhills	1286	45	start
1144	Sandhills	1286	261	complete
1145	Sandhills	1287	255	start
1146	Sandhills	1287	268	complete
1147	Sandhills	1289	290	complete
1148	Sandhills	1290	175	complete
1149	Sandhills	1291	325	complete
1150	Sandhills	1292	290	complete
1151	Sandhills	1293	200	complete
1152	Sandhills	1293	200	complete
1153	Sandhills	1293	228	complete
1154	Sandhills	1296	315	complete
1155	Sandhills	1296	318	complete
1156	Sandhills	1297	335	complete
1157	Sandhills	1297	176	complete
1158	Sandhills	1297	360	start
1159	Sandhills	1298	280	complete
1160	Sandhills	1298	292	complete
1161	Sandhills	1299	292	complete
1162	Sandhills	1300	292	complete
1163	Sandhills	1304	270	complete
1164	Sandhills	1304	110	complete
1165	Sandhills	1305	205	complete
1166	Sandhills	1306	340	complete
1167	Sandhills	1306	190	complete
1168	Sandhills	1306	180	complete
1169	Sandhills	1307	215	complete
1170	Sandhills	1308	155	complete
1171	Sandhills	1309	80	complete
1172	Sandhills	1310	200	complete
1173	Sandhills	1311	165	complete
1174	Sandhills	1315	320	complete
1175	Sandhills	1315	230	complete
1176	Sandhills	1315	120	complete
1177	Sandhills	1316	335	complete
1178	Sandhills	1316	45	complete
1179	Sandhills	1319	305	complete
1180	Sandhills	1323	300	complete
1181	Sandhills	1325	60	complete
1182	Sandhills	1327	115	complete
1183	Sandhills	1328	250	complete
1184	Sandhills	1330	203	complete
1185	Sandhills	1330	248	start
1186	Sandhills	1330	325	complete
1187	Sandhills	1330	308	start
1188	Sandhills	1330	260	start
1189	Sandhills	1330	197	complete
1190	Sandhills	1331	322	complete
1191	Sandhills	1331	110	complete
1192	Sandhills	1331	278	complete
1193	Sandhills	1331	172	complete
1194	Sandhills	1331	315	complete
1195	Sandhills	1333	230	complete
1196	Sandhills	1333	250	complete
1197	Sandhills	1334	200	complete
1198	Sandhills	1336	250	complete
1199	Sandhills	1339	325	complete
1200	Sandhills	1340	266	complete
1201	Sandhills	1343	300	complete
1202	Sandhills	1345	320	complete
1203	Sandhills	1345	304	complete
1204	Sandhills	1346	295	complete
1205	Sandhills	1347	280	complete
1206	Sandhills	1357	345	complete
1207	Sandhills	1357	220	complete
1208	Sandhills	1358	140	complete
1209	Sandhills	1359	286	start
1210	Sandhills	1360	350	complete
1211	Sandhills	1362	9	complete
1212	Sandhills	1363	270	complete
1213	Sandhills	1365	204	complete
1214	Sandhills	1370	83	complete
1215	Sandhills	1370	293	complete
1216	Sandhills	1371	240	complete
1217	Sandhills	1371	225	complete
1218	Sandhills	1375	341	complete
1219	Sandhills	1375	360	complete
1220	Sandhills	1382	295	complete
1221	Sandhills	1382	85	complete
1222	Sandhills	1383	285	complete
1223	Sandhills	1383	330	complete
1224	Sandhills	1383	95	complete
1225	Sandhills	1384	320	complete
1226	Sandhills	1385	250	start
1227	Sandhills	1385	245	complete
1228	Sandhills	1386	275	complete
1229	Sandhills	1387	305	complete
1230	Sandhills	1387	325	complete
1231	Sandhills	1388	30	complete
1232	Sandhills	1388	270	complete
1233	Sandhills	1390	240	complete
1234	Sandhills	1392	210	complete
1235	Sandhills	1393	300	complete
1236	Sandhills	1393	359	complete
1237	Sandhills	1394	210	complete
1238	Sandhills	1394	5	complete
1239	Sandhills	1395	100	complete
1240	Sandhills	1395	250	complete
1241	Sandhills	1396	260	complete
1242	Sandhills	1397	195	complete
1243	Sandhills	1397	220	complete
1244	Sandhills	1398	182	complete
1245	Sandhills	1398	285	complete
1246	Sandhills	1399	300	complete
1247	Sandhills	1400	295	complete
1248	Sandhills	1401	95	complete
1249	Sandhills	1403	192	complete
1250	Sandhills	1407	330	complete
1251	Sandhills	1408	235	complete
1252	Sandhills	1408	265	complete
1253	Sandhills	1409	250	complete
1254	Sandhills	1410	190	complete
1255	Sandhills	1410	250	complete
1256	Sandhills	1416	270	complete
1257	Sandhills	1418	215	complete
1258	Sandhills	1419	264	start
1259	Sandhills	1419	190	complete
1260	Sandhills	1419	250	start
1261	Sandhills	1419	285	start
1262	Sandhills	1422	28	start
1263	Sandhills	1423	4	complete
1264	Sandhills	1423	280	complete
1265	Sandhills	1423	274	start
1266	Sandhills	1425	285	complete
1267	Sandhills	1426	355	complete
1268	Sandhills	1429	250	complete
1269	Sandhills	1430	260	complete
1270	Sandhills	1433	350	complete
1271	Sandhills	1433	270	complete
1272	Sandhills	1434	275	complete
1273	Sandhills	1435	265	complete
1274	Sandhills	1437	304	complete
1275	Sandhills	1437	280	complete
1276	Sandhills	1440	205	complete
1277	Sandhills	1441	265	complete
1278	Sandhills	1442	145	complete
1279	Sandhills	1443	290	complete
1280	Sandhills	1443	205	complete
1281	Sandhills	1444	185	complete
1282	Sandhills	1446	335	start
1283	Sandhills	1446	350	complete
1284	Sandhills	1448	214	complete
1285	Sandhills	1449	251	complete
1286	Sandhills	1450	320	complete
1287	Sandhills	1450	64	start
1288	Sandhills	1451	300	complete
1289	Sandhills	1451	230	complete
1290	Sandhills	1452	170	complete
1291	Sandhills	1453	230	complete
1292	Sandhills	1455	60	start
1293	Sandhills	1455	354	complete
1294	Sandhills	1456	285	complete
1295	Sandhills	1457	163	complete
1296	Sandhills	1457	219	complete
1297	Sandhills	1458	32	complete
1298	Sandhills	1458	19	complete
1299	Sandhills	1458	207	complete
1300	Sandhills	1459	350	start
1301	Sandhills	1464	276	complete
1302	Sandhills	1465	205	complete
1303	Sandhills	1466	240	complete
1304	Sandhills	1470	310	complete
1305	Sandhills	1472	175	complete
1306	Sandhills	1473	328	complete
1307	Sandhills	1473	19	start
1308	Sandhills	1474	255	start
1309	Sandhills	1475	338	complete
1310	Sandhills	1478	5	complete
1311	Sandhills	1478	318	complete
1312	Sandhills	1480	250	start
1313	Sandhills	1480	285	complete
1314	Sandhills	1480	30	complete
1315	Sandhills	1481	65	complete
1316	Sandhills	1481	225	complete
1317	Sandhills	1483	235	complete
1318	Sandhills	1484	235	start
1319	Sandhills	1485	310	start
1320	Sandhills	1486	165	complete
1321	Sandhills	1488	300	complete
1322	Sandhills	1489	190	complete
1323	Sandhills	1491	240	complete
1324	Sandhills	1492	135	complete
1325	Sandhills	1493	260	complete
1326	Sandhills	1496	95	start
1327	Sandhills	1496	285	complete
1328	Sandhills	1500	50	complete
1329	Sandhills	1502	180	complete
1330	Sandhills	1503	270	complete
1331	Sandhills	1505	270	complete
1332	Sandhills	1506	120	complete
1333	Sandhills	1510	250	complete
1334	Sandhills	1511	50	start
1335	Sandhills	1511	27	complete
1336	Sandhills	1512	295	complete
1337	Sandhills	1512	270	complete
1338	Sandhills	1514	218	start
1339	Sandhills	1515	179	complete
1340	Sandhills	1516	245	complete
1341	Sandhills	1520	220	complete
1342	Sandhills	1520	220	complete
1343	Sandhills	1520	220	complete
1344	Sandhills	1521	255	start
1345	Sandhills	1522	215	complete
1346	Sandhills	1522	338	complete
1347	Sandhills	1524	315	complete
1348	Sandhills	1526	246	complete
1349	Sandhills	1527	170	complete
1350	Sandhills	1528	185	complete
1351	Sandhills	1529	167	complete
1352	Sandhills	1529	20	complete
1353	Sandhills	1530	154	complete
1354	Sandhills	1530	276	start
1355	Sandhills	1532	330	complete
1356	Sandhills	1533	226	complete
1357	Sandhills	1535	250	complete
1358	Sandhills	1536	220	complete
1359	Sandhills	1541	354	complete
1360	Sandhills	1541	324	complete
1361	Sandhills	1543	30	complete
1362	Sandhills	1543	280	complete
1363	Sandhills	1544	28	complete
1364	Sandhills	1544	348	complete
1365	Sandhills	1544	256	complete
1366	Sandhills	1544	334	complete
1367	Sandhills	1544	138	complete
1368	Sandhills	1545	316	complete
1369	Sandhills	1545	14	complete
1370	Sandhills	1545	218	complete
1371	Sandhills	1546	135	complete
1372	Sandhills	1546	300	complete
1373	Sandhills	1546	280	complete
1374	Sandhills	1547	195	complete
1375	Sandhills	1548	260	complete
1376	Sandhills	1548	260	complete
1377	Sandhills	1550	244	complete
1378	Sandhills	1551	232	complete
1379	Sandhills	1552	30	complete
1380	Sandhills	1553	228	complete
1381	Sandhills	1554	204	complete
1382	Sandhills	1555	128	complete
1383	Sandhills	1556	340	complete
1384	Sandhills	1557	305	complete
1385	Sandhills	1558	75	complete
1386	Sandhills	1558	336	complete
1387	Sandhills	1558	78	complete
1388	Sandhills	1559	250	complete
1389	Sandhills	1560	215	complete
1390	Sandhills	1563	255	complete
1391	Sandhills	1564	246	complete
1392	Sandhills	1565	302	complete
1393	Sandhills	1565	242	start
1394	Sandhills	1566	17	complete
1395	Sandhills	1566	302	complete
1396	Sandhills	1567	172	complete
1397	Sandhills	1568	210	complete
1398	Sandhills	1569	320	complete
1399	Sandhills	1572	180	complete
1400	Sandhills	1573	270	complete
1401	Sandhills	1578	234	complete
1402	Sandhills	1579	254	complete
1403	Sandhills	1580	258	complete
1404	Sandhills	1580	270	complete
1405	Sandhills	1582	195	complete
1406	Sandhills	1583	266	complete
1407	Sandhills	1585	270	complete
1408	Sandhills	1586	246	complete
1409	Sandhills	1587	202	complete
1410	Sandhills	1587	312	complete
1411	Sandhills	1588	300	start
1412	Sandhills	1588	316	complete
1413	Sandhills	1588	172	complete
1414	Sandhills	1592	256	complete
1415	Sandhills	1593	202	complete
1416	Sandhills	1595	306	complete
1417	Sandhills	1599	350	complete
1418	Sandhills	1600	18	complete
1419	Sandhills	1702	260	complete
1420	Sandhills	1705	20	complete
1421	Sandhills	1706	160	complete
1422	Sandhills	1710	336	complete
1423	Sandhills	1711	140	complete
1424	Sandhills	1711	214	complete
1425	Sandhills	1720	285	complete
1426	Sandhills	1721	305	complete
1427	Sandhills	1721	265	complete
1428	Sandhills	1721	185	complete
1429	Sandhills	1721	350	complete
1430	Sandhills	1731	295	complete
1431	Sandhills	1734	185	start
1432	Sandhills	1734	130	start
1433	Sandhills	1734	105	complete
1434	Sandhills	1734	230	complete
1435	Sandhills	1735	160	complete
1436	Sandhills	1737	315	start
1437	Sandhills	1738	225	start
1438	Sandhills	1738	35	start
1439	Sandhills	1741	250	start
1440	Sandhills	1742	230	complete
1441	Sandhills	1745	215	complete
1442	Sandhills	1746	5	start
1443	Sandhills	1747	340	complete
1444	Sandhills	1747	245	complete
1445	Sandhills	1749	255	complete
1446	Sandhills	1754	188	complete
1447	Sandhills	1755	230	complete
1448	Sandhills	1756	236	complete
1449	Sandhills	1757	275	complete
1450	Sandhills	1760	255	complete
1451	Sandhills	1761	10	start
1452	Sandhills	1761	335	complete
1453	Sandhills	1761	60	start
1454	Sandhills	1763	300	complete
1455	Sandhills	1768	264	complete
1456	Sandhills	1772	260	complete
1457	Sandhills	1773	320	complete
1458	Sandhills	1774	300	complete
1459	Sandhills	1775	242	complete
1460	Sandhills	1775	326	complete
1461	Sandhills	1775	242	complete
1462	Sandhills	1776	360	complete
1463	Sandhills	1779	360	complete
1464	Sandhills	1780	225	complete
1465	Sandhills	1782	196	start
1466	Sandhills	1782	284	start
1467	Sandhills	1783	215	complete
1468	Sandhills	1784	295	complete
1469	Sandhills	1784	205	complete
1470	Sandhills	1785	310	complete
1471	Sandhills	1786	225	complete
1472	Sandhills	1787	325	complete
1473	Sandhills	1788	335	complete
1474	Sandhills	1790	315	complete
1475	Sandhills	1791	80	complete
1476	Sandhills	1792	260	complete
1477	Sandhills	1793	270	complete
1478	Sandhills	1794	265	complete
1479	Sandhills	1795	275	complete
1480	Sandhills	1796	305	complete
1481	Sandhills	1800	60	complete
1482	Sandhills	1804	300	complete
1483	Sandhills	1805	170	complete
1484	Sandhills	1806	82	start
1485	Sandhills	1807	115	complete
1486	Sandhills	1808	140	complete
1487	Sandhills	1809	170	complete
1488	Sandhills	1811	276	complete
1489	Sandhills	1812	142	complete
1490	Sandhills	1818	255	complete
1491	Sandhills	1818	265	complete
1492	Sandhills	1822	300	complete
1493	Sandhills	1823	260	complete
1494	Sandhills	1823	345	complete
1495	Sandhills	1828	260	complete
1496	Sandhills	1829	270	complete
1497	Sandhills	1831	315	start
1498	Sandhills	1832	332	complete
1499	Sandhills	1835	270	complete
1500	Sandhills	1839	115	complete
1501	Sandhills	1840	130	complete
1502	Sandhills	1840	210	complete
1503	Sandhills	1842	325	complete
1504	Sandhills	1849	260	complete
1505	Sandhills	1849	95	complete
1506	Sandhills	1850	218	complete
1507	Sandhills	1853	230	complete
1508	Sandhills	1854	108	start
1509	Sandhills	1857	336	complete
1510	Sandhills	1865	150	complete
1511	Sandhills	1866	330	complete
1512	Sandhills	1867	275	complete
1513	Sandhills	1868	220	complete
1514	Sandhills	1869	294	complete
1515	Sandhills	1869	228	complete
1516	Sandhills	1871	30	complete
1517	Sandhills	1871	245	complete
1518	Sandhills	1871	320	complete
1519	Sandhills	1872	195	complete
1520	Sandhills	1874	225	start
1521	Sandhills	1879	260	complete
1522	Sandhills	1880	210	complete
1523	Sandhills	1880	310	complete
1524	Sandhills	1881	15	complete
1525	Sandhills	1881	290	complete
1526	Sandhills	1882	290	complete
1527	Sandhills	1886	220	complete
1528	Sandhills	1890	155	complete
1529	Sandhills	1891	352	complete
1530	Sandhills	1892	230	complete
1531	Sandhills	1893	280	complete
1532	Sandhills	1894	195	complete
1533	Sandhills	1895	309	complete
1534	Sandhills	1897	283	complete
1535	Sandhills	1898	311	complete
1536	Sandhills	1900	334	complete
1537	Sandhills	1924	117	complete
1538	Sandhills	1924	295	complete
1539	Sandhills	1924	204	complete
1540	Sandhills	1925	322	complete
1541	Sandhills	1925	293	complete
1542	Sandhills	1928	210	complete
1543	Sandhills	1928	242	complete
1544	Sandhills	1931	342	complete
1545	Sandhills	1932	50	complete
1546	Sandhills	1932	230	complete
1547	Sandhills	1933	355	complete
1548	Sandhills	1935	315	complete
1549	Sandhills	1937	225	complete
1550	Sandhills	1940	225	complete
1551	Sandhills	1941	180	complete
1552	Sandhills	1942	90	start
1553	Sandhills	1976	280	complete
1554	Sandhills	1977	280	complete
1555	Sandhills	1980	270	complete
1556	Sandhills	1981	10	complete
1557	Sandhills	1983	65	complete
1558	Sandhills	1984	290	complete
1559	Sandhills	1985	300	complete
1560	Sandhills	1988	310	complete
1561	Sandhills	1989	300	complete
1562	Sandhills	2000	200	complete
1563	Sandhills	2001	240	complete
1564	Sandhills	2001	118	complete
1565	Sandhills	2001	250	complete
1566	Sandhills	2003	317	complete
1567	Sandhills	2004	290	complete
1568	Sandhills	2005	272	complete
1569	Sandhills	2005	234	complete
1570	Sandhills	2008	235	start
1571	Sandhills	2008	200	complete
1572	Sandhills	2021	240	complete
1573	Sandhills	2021	250	complete
1574	Sandhills	2023	204	complete
1575	Sandhills	2024	15	complete
1576	Sandhills	2024	280	complete
1577	Sandhills	2026	200	complete
1578	Sandhills	2027	270	complete
1579	Sandhills	2028	37	start
1580	Sandhills	2028	315	complete
1581	Sandhills	2029	280	complete
1582	Sandhills	2030	176	complete
1583	Sandhills	2030	288	complete
1584	Sandhills	2031	346	complete
1585	Sandhills	2031	245	complete
1586	Sandhills	2031	230	complete
1587	Sandhills	2040	255	complete
1588	Sandhills	2040	135	complete
1589	Sandhills	2042	290	complete
1590	Sandhills	2043	309	complete
1591	Sandhills	2043	284	complete
1592	Sandhills	2044	310	start
1593	Sandhills	2044	130	start
1594	Sandhills	2044	235	complete
1595	Sandhills	2047	5	complete
1596	Sandhills	2050	270	complete
1597	Sandhills	2056	304	start
1598	Sandhills	2056	226	start
1599	Sandhills	2056	54	start
1600	Sandhills	2059	13	complete
1601	Sandhills	2060	28	complete
1602	Sandhills	2065	295	complete
1603	Sandhills	2066	310	complete
1604	Sandhills	2067	305	complete
1605	Sandhills	2068	320	complete
1606	Sandhills	2071	20	complete
1607	Sandhills	2071	274	complete
1608	Sandhills	2073	310	start
1609	Sandhills	2074	270	complete
1610	Sandhills	2075	270	complete
1611	Sandhills	2078	331	complete
1612	Sandhills	2087	220	complete
1613	Sandhills	2089	140	start
1614	Sandhills	2090	255	complete
1615	Sandhills	2091	158	complete
1616	Sandhills	2091	360	complete
1617	Sandhills	2094	275	complete
1618	Sandhills	2096	25	start
1619	Sandhills	2096	310	complete
1620	Sandhills	2096	220	start
1621	Sandhills	2096	225	complete
1622	Sandhills	2098	360	start
1623	Sandhills	2102	330	complete
1624	Sandhills	2104	320	complete
1625	Sandhills	2104	225	complete
1626	Sandhills	2105	159	complete
1627	Sandhills	2107	275	complete
1628	Sandhills	2108	200	complete
1629	Sandhills	2108	255	complete
1630	Sandhills	2260	270	complete
1631	Sandhills	2260	64	start
1632	Sandhills	2260	270	complete
1633	Sandhills	2260	45	start
1634	Sandhills	2260	156	complete
1635	Sandhills	2265	295	complete
1636	Sandhills	2266	320	complete
1637	Sandhills	2267	170	start
1638	Sandhills	2268	115	complete
1639	Sandhills	2279	260	start
1640	Sandhills	2279	288	complete
1641	Sandhills	2285	286	complete
1642	Sandhills	2287	4	complete
1643	Sandhills	2288	328	start
1644	Sandhills	2291	250	start
1645	Sandhills	2291	114	complete
1646	Sandhills	2293	340	complete
1647	Sandhills	2294	204	complete
1648	Sandhills	2295	270	complete
1649	Sandhills	2297	7	start
1650	Sandhills	2297	290	start
1651	Sandhills	2297	260	start
1652	Sandhills	2298	236	complete
1653	Sandhills	2299	250	complete
1654	Sandhills	2303	180	complete
1655	Sandhills	2304	254	complete
1656	Sandhills	2318	320	complete
1657	Sandhills	2318	232	start
1658	Sandhills	2321	200	start
1659	Sandhills	2325	315	complete
1660	Sandhills	2328	225	start
1661	Sandhills	2328	360	start
1662	Sandhills	2329	360	complete
1663	Sandhills	2330	270	start
1664	Sandhills	2330	15	start
1665	Sandhills	2331	270	complete
1666	Sandhills	2331	315	complete
1667	Sandhills	2335	320	complete
1668	Sandhills	2336	335	complete
1669	Sandhills	2336	245	complete
1670	Sandhills	2337	266	complete
1671	Sandhills	2338	266	complete
1672	Sandhills	2339	270	complete
1673	Sandhills	2342	235	complete
1674	Sandhills	2353	152	start
1675	Sandhills	2353	180	start
1676	Sandhills	2353	270	complete
1677	Sandhills	2354	270	start
1678	Sandhills	2354	135	complete
1679	Sandhills	2355	225	complete
1680	Sandhills	2356	270	complete
1681	Sandhills	2357	235	complete
1682	Sandhills	2361	220	start
1683	Sandhills	2367	265	complete
1684	Sandhills	2368	255	complete
1685	Sandhills	2368	245	complete
1686	Sandhills	2369	310	complete
1687	Sandhills	2369	255	complete
1688	Sandhills	2376	168	start
1689	Sandhills	2376	295	complete
1690	Sandhills	2377	220	complete
1691	Sandhills	2377	205	complete
1692	Sandhills	2381	250	complete
1693	Sandhills	2382	270	complete
1694	Sandhills	2382	270	complete
1695	Sandhills	2382	215	complete
1696	Sandhills	2382	220	complete
1697	Sandhills	2383	210	complete
1698	Sandhills	2390	285	complete
1699	Sandhills	2391	20	complete
1700	Sandhills	2396	230	start
1701	Sandhills	2396	182	complete
1702	Sandhills	2399	225	complete
1703	Sandhills	3102	220	complete
1704	Sandhills	3103	30	complete
1705	Sandhills	3104	333	complete
1706	Sandhills	3106	320	complete
1707	Sandhills	3107	205	complete
1708	Sandhills	3107	326	start
1709	Sandhills	3108	290	start
1710	Sandhills	3108	164	complete
1711	Sandhills	3108	278	complete
1712	Sandhills	3108	294	complete
1713	Sandhills	3109	160	complete
1714	Sandhills	3110	175	complete
1715	Sandhills	3110	355	complete
1716	Sandhills	3111	264	complete
1717	Sandhills	3111	268	complete
1718	Sandhills	3112	164	complete
1719	Sandhills	3114	270	complete
1720	Sandhills	3119	200	complete
1721	Sandhills	3122	250	complete
1722	Sandhills	3125	150	complete
1723	Sandhills	3125	150	complete
1724	Sandhills	3125	345	complete
1725	Sandhills	3126	240	complete
1726	Sandhills	3127	155	start
1727	Sandhills	3128	235	complete
1728	Sandhills	3129	300	start
1729	Sandhills	3130	120	complete
1730	Sandhills	3132	80	start
1731	Sandhills	3132	280	complete
1732	Sandhills	3132	275	start
1733	Sandhills	3134	295	complete
1734	Sandhills	3134	260	complete
1735	Sandhills	3134	270	complete
1736	Sandhills	3136	236	complete
1737	Sandhills	3138	290	complete
1738	Sandhills	3139	210	complete
1739	Sandhills	3139	235	complete
1740	Sandhills	3140	20	complete
1741	Sandhills	3141	305	start
1742	Sandhills	3143	215	start
1743	Sandhills	3143	215	start
1744	Sandhills	3143	50	complete
1745	Sandhills	3143	220	start
1746	Sandhills	3144	150	complete
1747	Sandhills	3146	45	start
1748	Sandhills	3147	315	complete
1749	Sandhills	3148	275	complete
1750	Sandhills	3149	215	complete
1751	Sandhills	3152	310	complete
1752	Sandhills	3157	45	complete
1753	Sandhills	3157	223	start
1754	Sandhills	3157	256	start
1755	Sandhills	3159	265	complete
1756	Sandhills	3160	295	complete
1757	Sandhills	3160	260	complete
1758	Sandhills	3161	230	start
1759	Sandhills	3161	230	start
1760	Sandhills	3164	120	complete
1761	Sandhills	3165	335	complete
1762	Sandhills	3166	280	complete
1763	Sandhills	3167	300	complete
1764	Sandhills	3169	255	complete
1765	Sandhills	3178	203	complete
1766	Sandhills	3179	346	complete
1767	Sandhills	3180	260	complete
1768	Sandhills	3181	200	complete
1769	Sandhills	3182	248	complete
1770	Sandhills	3183	240	complete
1771	Sandhills	3184	100	start
1772	Sandhills	3186	40	complete
1773	Sandhills	3186	352	complete
1774	Sandhills	3187	234	complete
1775	Sandhills	3188	120	complete
1776	Sandhills	3189	292	complete
1777	Sandhills	3191	245	complete
1778	Sandhills	3192	90	complete
1779	Sandhills	3193	215	complete
1780	Sandhills	3195	360	complete
1781	Sandhills	3197	245	complete
1782	Sandhills	3198	225	complete
1783	Sandhills	3200	10	complete
1784	Sandhills	3200	355	start
1785	Sandhills	3218	20	complete
1786	Sandhills	3222	290	complete
1787	Sandhills	3225	190	complete
1788	Sandhills	3226	30	complete
1789	Sandhills	3227	230	complete
1790	Sandhills	3228	360	complete
1791	Sandhills	3238	202	complete
1792	Sandhills	3241	200	complete
1793	Sandhills	3243	200	complete
1794	Sandhills	3244	180	complete
1795	Sandhills	3245	270	complete
1796	Sandhills	3282	200	complete
1797	Sandhills	3283	220	complete
1798	Sandhills	3284	300	complete
1799	Sandhills	3288	20	complete
1800	Sandhills	3289	200	complete
1801	Sandhills	3290	240	complete
1802	Sandhills	3292	290	complete
1803	Sandhills	3294	250	complete
1804	Sandhills	3295	250	complete
1805	Sandhills	3296	300	complete
1806	Sandhills	3300	150	complete
1807	Sandhills	4401	293	complete
1808	Sandhills	4402	225	complete
1809	Sandhills	4403	248	complete
1810	Sandhills	4403	360	complete
1811	Sandhills	4405	293	complete
1812	Sandhills	4406	270	complete
1813	Sandhills	4410	10	complete
1814	Sandhills	4411	225	complete
1815	Sandhills	4414	23	complete
1816	Sandhills	4415	248	complete
1817	Sandhills	4416	270	complete
1818	Sandhills	4418	240	complete
1819	Sandhills	4421	290	complete
1820	Sandhills	4424	45	complete
1821	Sandhills	4425	220	complete
1822	Sandhills	4429	160	complete
1823	Sandhills	4431	320	complete
1824	Sandhills	4434	300	complete
1825	Sandhills	4436	300	complete
1826	Sandhills	4440	165	complete
1827	Sandhills	4443	270	complete
1828	Sandhills	4444	300	complete
1829	Sandhills	4446	270	start
1830	Sandhills	4448	340	start
1831	Sandhills	4448	250	complete
1832	Sandhills	4448	340	start
1833	Sandhills	4448	20	complete
1834	Sandhills	4462	332	complete
1835	Sandhills	4463	246	complete
1836	Sandhills	4463	30	complete
1837	Sandhills	4470	274	complete
1838	Sandhills	4473	252	complete
1839	Sandhills	4474	320	complete
1840	Sandhills	4475	298	complete
1841	Sandhills	4475	298	complete
1842	Sandhills	4508	234	start
1843	Sandhills	4510	290	complete
1844	Sandhills	4511	200	start
1845	Sandhills	4513	218	complete
1846	Sandhills	4529	261	start
1847	Sandhills	4539	40	complete
1848	Sandhills	4540	280	complete
1849	Sandhills	4542	320	complete
1850	Sandhills	4545	266	complete
1851	Sandhills	4548	139	complete
1852	Sandhills	4548	266	complete
1853	Sandhills	4548	248	start
1854	Sandhills	4548	292	start
1855	Sandhills	4548	284	complete
1856	Sandhills	4548	295	complete
1857	Sandhills	4549	189	complete
1858	Sandhills	4549	208	complete
1859	Sandhills	4551	286	complete
1860	Sandhills	4551	20	complete
1861	Sandhills	4551	344	start
1862	Sandhills	4555	195	complete
1863	Sandhills	4555	186	complete
1864	Sandhills	4559	73	complete
1865	Sandhills	4560	4	complete
1866	Sandhills	4561	227	complete
1867	Sandhills	4566	235	complete
1868	Sandhills	4567	235	complete
1869	Sandhills	4568	234	complete
1870	Sandhills	4568	296	start
1871	Sandhills	4568	266	start
1872	Sandhills	4578	124	start
1873	Sandhills	4578	200	start
1874	Sandhills	4578	20	start
1875	Sandhills	4578	146	start
1876	Sandhills	4579	180	start
1877	Sandhills	4581	145	complete
1878	Sandhills	4582	253	complete
1879	Sandhills	4583	150	start
1880	Sandhills	4583	150	complete
1881	Sandhills	4583	325	start
1882	Sandhills	4585	250	complete
1883	Sandhills	4592	266	complete
1884	Sandhills	4593	230	start
1885	Sandhills	4593	50	complete
1886	Sandhills	4593	228	complete
1887	Sandhills	4594	20	complete
1888	Sandhills	4595	300	complete
1889	Sandhills	4597	270	complete
1890	Sandhills	4599	218	complete
1891	Sandhills	4692	234	complete
1892	Sandhills	4693	280	complete
1893	Sandhills	4701	225	complete
1894	Sandhills	4702	225	complete
1895	Sandhills	4703	135	start
1896	Sandhills	4705	315	complete
1897	Sandhills	4706	270	complete
1898	Sandhills	4708	225	complete
1899	Sandhills	4709	202	complete
1900	Sandhills	4709	255	complete
1901	Sandhills	4714	256	complete
1902	Sandhills	4717	247	complete
1903	Sandhills	4723	250	start
1904	Sandhills	4723	360	complete
1905	Sandhills	4724	340	complete
1906	Sandhills	4724	242	start
1907	Sandhills	4726	14	start
1908	Sandhills	4727	358	complete
1909	Sandhills	4729	222	complete
1910	Sandhills	4730	262	complete
1911	Sandhills	4731	46	complete
1912	Sandhills	4735	257	complete
1913	Sandhills	4736	62	complete
1914	Sandhills	4738	258	complete
1915	Sandhills	4739	300	complete
1916	Sandhills	4740	188	complete
1917	Sandhills	4741	318	start
1918	Sandhills	4743	135	complete
1919	Sandhills	4743	300	start
1920	Sandhills	4743	330	complete
1921	Sandhills	4746	292	complete
1922	Sandhills	4748	170	complete
1923	Sandhills	4748	260	complete
1924	Sandhills	4749	296	complete
1925	Sandhills	4750	202	complete
1926	Sandhills	4752	274	start
1927	Sandhills	4752	275	start
1928	Sandhills	4754	255	complete
1929	Sandhills	4755	300	complete
1930	Sandhills	4756	333	complete
1931	Sandhills	4758	220	complete
1932	Sandhills	4758	353	complete
1933	Sandhills	4758	355	start
1934	Sandhills	4759	358	complete
1935	Sandhills	4760	291	complete
1936	Sandhills	4761	200	complete
1937	Sandhills	4762	128	complete
1938	Sandhills	4763	185	start
1939	Sandhills	4763	204	start
1940	Sandhills	4763	250	complete
1941	Sandhills	4764	206	start
1942	Sandhills	4765	205	complete
1943	Sandhills	4766	66	complete
1944	Sandhills	4766	260	complete
1945	Sandhills	4767	216	start
1946	Sandhills	4767	208	start
1947	Sandhills	4768	276	complete
1948	Sandhills	4770	40	complete
1949	Sandhills	4772	56	complete
1950	Sandhills	4774	223	start
1951	Sandhills	4774	46	start
1952	Sandhills	4774	240	start
1953	Sandhills	4774	288	complete
1954	Sandhills	4776	303	complete
1955	Sandhills	4777	350	start
1956	Sandhills	4777	234	complete
1957	Sandhills	4777	240	complete
1958	Sandhills	4777	30	start
1959	Sandhills	4778	302	start
1960	Sandhills	4780	198	complete
1961	Sandhills	4781	2	complete
1962	Sandhills	4781	234	complete
1963	Sandhills	4783	180	complete
1964	Sandhills	4785	276	complete
1965	Sandhills	4786	293	start
1966	Sandhills	4787	90	start
1967	Sandhills	4787	355	complete
1968	Sandhills	4787	185	start
1969	Sandhills	4788	218	complete
1970	Sandhills	4790	294	complete
1971	Sandhills	4791	164	complete
1972	Sandhills	4792	230	complete
1973	Sandhills	4793	230	complete
1974	Sandhills	4794	195	complete
1975	Sandhills	4795	256	complete
1976	Sandhills	4798	300	complete
1977	Sandhills	4800	324	complete
1978	Sandhills	5133	244	start
1979	Sandhills	5134	184	start
1980	Sandhills	5135	310	start
1981	Sandhills	5142	200	start
1982	Sandhills	5143	100	complete
1983	Sandhills	5144	312	complete
1984	Sandhills	5145	11	start
1985	Sandhills	5146	290	complete
1986	Sandhills	5147	314	start
1987	Sandhills	5148	280	start
1988	Sandhills	5150	296	complete
1989	Sandhills	5151	247	start
1990	Sandhills	5152	100	complete
1991	Sandhills	5152	284	complete
1992	Sandhills	5153	314	start
1993	Sandhills	5154	288	complete
1994	Sandhills	5155	335	complete
1995	Sandhills	5156	101	start
1996	Sandhills	5157	250	start
1997	Sandhills	5158	92	start
1998	Sandhills	5159	248	complete
1999	Sandhills	5160	260	complete
[truncated: 1,029 more rows]
